# Supplementary material for: Generation and physiological characterization of genome-edited Nicotiana benthamiana plants containing zeaxanthin as the only leaf xanthophyll
Source: Planta. 2023 Oct 5;258(5):93. doi: 10.1007/s00425-023-04248-3 (PMC10556183; doi:10.1007/s00425-023-04248-3)
Supplement: Supplementary file 1 — File S1 Gene IDs (TXT 1 KB) [file 425_2023_4248_MOESM1_ESM.txt]

ZEP_1
Niben101Scf16082      https://solgenomics.net/tools/blast/match/show?blast_db_id=264;id=Niben101Scf16082;hilite_coords=19088-23597
Nbv0.5scaffold847     https://sefapps02.qut.edu.au/blast/get_sequences.cgi?database=db/Nbv05&hit_count=1&alignment_seq_1=Nbv0.5scaffold847

ZEP_2
Niben101Scf01553      https://solgenomics.net/tools/blast/match/show?blast_db_id=264;id=Niben101Scf01553;hilite_coords=158663-161240
Nbv0.5scaffold7017    https://sefapps02.qut.edu.au/blast/get_sequences.cgi?database=db/Nbv05&hit_count=1&alignment_seq_1=Nbv0.5scaffold7017

LCY_1
Niben101Ctg15093      https://solgenomics.net/tools/blast/match/show?blast_db_id=264;id=Niben101Ctg15093;hilite_coords=951-3482
Nbv0.5scaffold9800    https://sefapps02.qut.edu.au/blast/get_sequences.cgi?database=db/Nbv05&hit_count=1&alignment_seq_1=Nbv0.5scaffold9800

LCY_2
Niben101Scf18343      https://solgenomics.net/tools/blast/match/show?blast_db_id=264;id=Niben101Scf18343;hilite_coords=155416-160670
Nbv0.5scaffold5137    https://sefapps02.qut.edu.au/blast/get_sequences.cgi?database=db/Nbv05&hit_count=1&alignment_seq_1=Nbv0.5scaffold5137
