# Supplementary material for: Generation and physiological characterization of genome-edited Nicotiana benthamiana plants containing zeaxanthin as the only leaf xanthophyll
Source: Planta. 2023 Oct 5;258(5):93. doi: 10.1007/s00425-023-04248-3 (PMC10556183; doi:10.1007/s00425-023-04248-3)
Supplement: Supplementary file 2 — File S2 Vector sequences (TXT 60 KB) [file 425_2023_4248_MOESM2_ESM.txt]

LOCUS       p19        8420 bp DNA     circular UNK 14-AUG-2021
DEFINITION  (GB0030,GB0038,GB0037)pDGB3_alpha2.
ACCESSION   GB1203
VERSION     .
KEYWORDS    .
SOURCE      natural DNA sequence
  ORGANISM  unspecified
REFERENCE   1  (bases 1 to 8420)
  AUTHORS   .
  TITLE     Direct Submission
  JOURNAL   Exported Aug 26, 2023 from SnapGene Viewer 7.0.1
            https://www.snapgene.com
FEATURES             Location/Qualifiers
     source          1..8420
                     /mol_type="genomic DNA"
                     /organism="unspecified"
     promoter        5..1031
                     /label=35S
     CDS             1033..1548
                     /codon_start=1
                     /label=P19
                     /translation="MERAIQGNDAREQANSERWDGGSGGTTSPFKLPDESPSWTEWRLH
                     NDETNSNQDNPLGFKESWGFGKVVFKRYLRYDRTEASLHRVLGSWTGDSVNYAASRFFG
                     FDQIGCTYSIRFRGVSITVSGGSRTLQHLCEMAIRSKQELLQLAPIEVESNVSRGCPEG
                     TETFEKESE"
     terminator      1552..2047
                     /label=nosT
     misc_feature    2065..2089
                     /label=RB
     misc_feature    3151..4151
                     /label=pVS1 STA region
     misc_feature    4744..5744
                     /label=pVS1 Rep ori
     misc_feature    6154..6414
                     /label=pBR322 bom
                     /note="bom site from pBR322"
     misc_feature    6554..6834
                     /label=pBR322 ori
     misc_feature    7126..7941
                     /gene="aph(3')-Ia"
                     /product="aminoglycoside phosphotransferase"
                     /label=KanR
                     /note="confers resistance to kanamycin in bacteria or G418 
                     (Geneticin(R)) in eukaryotes"
     misc_feature    8374..8399
                     /label=LB
ORIGIN
        1 ggagactaga gccaagctga tctcctttgc cccggagatc accatggacg actttctcta
       61 tctctacgat ctaggaagaa agttcgacgg agaaggtgac gataccatgt tcaccaccga
      121 taatgagaag attagcctct tcaatttcag aaagaatgct gacccacaga tggttagaga
      181 ggcctacgcg gcaggtctga tcaagacgat ctacccgagt aataatctcc aggagatcaa
      241 ataccttccc aagaaggtta aagatgcagt caaaagattc aggactaact gcatcaagaa
      301 cacagagaaa gatatatttc tcaagatcag aagtactatt ccagtatgga cgattcaagg
      361 cttgcttcat aaaccaaggc aagtaataga gattggagtc tctaagaaag tagttcctac
      421 tgaatcaaag gccatggagt caaaaattca gatcgaggat ctaacagaac tcgccgtgaa
      481 gactggcgaa cagttcatac agagtctttt acgactcaat gacaagaaga aaatcttcgt
      541 caacatggtg gagcacgaca ctctcgtcta ctccaagaat atcaaagata cagtctcaga
      601 agaccaaagg gctattgaga cttttcaaca aagggtaata tcgggaaacc tcctcggatt
      661 ccattgccca gctatctgtc acttcatcaa aaggacagta gaaaaggaag gtggcaccta
      721 caaatgccat cattgcgata aaggaaaggc tatcgttcaa gatgcctctg ccgacagtgg
      781 tcccaaagat ggacccccac ccacgaggag catcgtggaa aaagaagacg ttccaaccac
      841 gtcttcaaag caagtggatt gatgtgatat ctccactgac gtaagggatg acgcacaatc
      901 ccactatcct tcgcaagacc cttcctctat ataaggaagt tcatttcatt tggagaggac
      961 tccggtattt ttacaacaat accacaacaa aacaaacaac aaacaacatt acaatttact
     1021 attctagtcg aaatggaacg agctatacaa ggaaacgacg ctagggaaca agctaacagt
     1081 gaacgttggg atggaggatc aggaggtacc acttctccct tcaaacttcc tgacgaaagt
     1141 ccgagttgga ctgagtggcg gctacataac gatgagacta attcgaatca agataatccc
     1201 cttggtttca aggaaagctg gggtttcggg aaagttgtat ttaagagata tctcagatac
     1261 gacaggacgg aagcttcact gcacagagtc cttggatctt ggacgggaga ttcggttaac
     1321 tatgcagcat ctcgattttt cggtttcgac cagatcggat gtacctatag tattcggttt
     1381 cgaggagtta gtatcaccgt ttctggaggc tctcgaactc ttcagcatct ctgtgagatg
     1441 gcaattcggt ctaagcaaga actgctacag cttgccccaa tcgaagtgga aagtaatgta
     1501 tcaagaggat gccctgaagg tactgaaacc ttcgaaaaag aaagcgagtg agcttggaat
     1561 ggatcttcga tcccgatcgt tcaaacattt ggcaataaag tttcttaaga ttgaatcctg
     1621 ttgccggtct tgcgacgatt atcatataat ttctgttgaa ttacgttaag catgtaataa
     1681 ttaacatgta atgcatgacg ttatttatga gatgggtttt tatgattaga gtcccgcaat
     1741 tatacattta atacgcgata gaaaacaaaa tatagcgcgc aaactaggat aaattatcgc
     1801 gcdcggtgtc atctatgtta ctagatcggg aattgccaag ctaattcttg aagacgaaag
     1861 ggcctcgtga tacgcctatt tttataggtt aatgtcatga taataatggt ttcttagacg
     1921 tcaggtggca cttttcgggg aaatgtgcgc ggaaccccta tttgtttatt tttctaaata
     1981 cattcaaata tgtatccgct catgagacaa taaccctgat aaatgcttca ataatgggac
     2041 cgactcgcgc ttgagacgaa gctttgacag gatatattgg cgggtaaacc taagagaaaa
     2101 gagcgtttat tagaataatc ggatatttaa aagggcgtga aaaggtttat ccgttcgtcc
     2161 atttgtatgt gcatgccaac cacagggttc ccctcgggat caaagtactt tgatccaacc
     2221 cctccgctgc tatagtgcag tcggcttctg acgttcagtg cagccgtcat ctgaaaacga
     2281 catgtcgcac aagtcctaag ttacgcgaca ggctgccgcc ctgccctttt cctggcgttt
     2341 tcttgtcgcg tgttttagtc gcataaagta gaatacttgc gactagaacc ggagacatta
     2401 cgccatgaac aagagcgccg ccgctggcct gctgggctat gcccgcgtca gcaccgacga
     2461 ccaggacttg accaaccaac gggccgaact gcacgcggcc ggctgcacca agctgttttc
     2521 cgagaagatc accggcacca ggcgcgaccg cccggagctg gccaggatgc ttgaccacct
     2581 acgccctggc gacgttgtga cagtgaccag gctagaccgc ctggcccgca gcacccgcga
     2641 cctactggac attgccgagc gcatccagga ggccggcgcg ggcctgcgta gcctggcaga
     2701 gccgtgggcc gacaccacca cgccggccgg ccgcatggtg ttgaccgtgt tcgccggcat
     2761 tgccgagttc gagcgttccc taatcatcga ccgcacccgg agcgggcgcg aggccgccaa
     2821 ggcccgaggc gtgaagtttg gcccccgccc taccctcacc ccggcacaga tcgcgcacgc
     2881 ccgcgagctg atcgaccagg aaggccgcac cgtgaaagag gcggctgcac tgcttggcgt
     2941 gcatcgctcg accctgtacc gcgcacttga gcgcagcgag gaagtgacgc ccaccgaggc
     3001 caggcggcgc ggtgccttcc gtgaggacgc attgaccgag gccgacgccc tggcggccgc
     3061 cgagaatgaa cgccaagagg aacaagcatg aaaccgcacc aggacggcca ggacgaaccg
     3121 tttttcatta ccgaagagat cgaggcggag atgatcgcgg ccgggtacgt gttcgagccg
     3181 cccgcgcacc tctcaaccgt gcggctgcat gaaatcctgg ccggtttgtc tgatgccaag
     3241 ctggcggcct ggccggccag cttggccgct gaagaaaccg agcgccgccg tctaaaaagg
     3301 tgatgtgtat ttgagtaaaa cagcttgcgt catgcggtcg ctgcgtatat gatccgatga
     3361 gtaaataaac aaatacgcaa ggggaacgca tgaaggttat cgctgtactt aaccagaaag
     3421 gcgggtcagg caagacgacc atcggaaccc atctagcccg cgccctgcaa ctcgccgggg
     3481 ccgatgttct gttagtcgat tccgatcccc agggcagtgc ccgcgattgg gcggccgtgc
     3541 gggaagatca accgctaacc gttgtcggca tcgaccgccc gacgattgac cgcgacgtga
     3601 aggccatcgg ccggcgcgac ttcgtagtga tcgacggagc gccccaggcg gcggacttgg
     3661 ctgtgtccgc gatcaaggca gccgacttcg tgctgattcc ggtgcagcca agcccttacg
     3721 acatatgggc caccgccgac ctggtggagc tggttaagca gcgcattgag gtcacggatg
     3781 gaaggctaca agcggccttt gtcgtgtcgc gggcgatcaa aggcacgcgc atcggcggtg
     3841 aggttgccga ggcgctggcc gggtacgagc tgcccattct tgagtcccgt atcacgcagc
     3901 gcgtgagcta cccaggcact gccgccgccg gcacaaccgt tcttgaatca gaacccgagg
     3961 gcgacgctgc ccgcgaggtc caggcgctgg ccgctgaaat taaatcaaaa ctcatttgag
     4021 ttaatgaggt aaagagaaaa tgagcaaaag cacaaacacg ctaagtgccg gccgtccgag
     4081 cgcacgcagc agcaaggctg caacgttggc cagcctggca gacacgccag ccatgaagcg
     4141 ggtcaacttt cagttgccgg cggaggatca caccaagctg aagatgtacg cggtacgcca
     4201 aggcaagacc attaccgagc tgctatctga atagatcgcg cagctaccag agtaaatgag
     4261 caaatgaata aatgagtaga tgaattttag cggctaaagg aggcggcatg gaaaatcaag
     4321 aacaaccagg caccgacgcc gtggaatgcc ccatgtgtgg aggaacgggc ggttggccag
     4381 gcgtaagcgg ctgggttgtc tgccggccct gcaatggcac tggaaccccc aagcccgagg
     4441 aatcggcgtg acggtcgcaa accatccggc ccggtacaaa tcggcgcggc gctgggtgat
     4501 gacctggtgg agaagttgaa ggccgcgcag gccgcccagc ggcaacgcat cgaggcagaa
     4561 gcacgccccg gtgaatcgtg gcaagcggcc gctgatcgaa tccgcaaaga atcccggcaa
     4621 ccgccggcag ccggtgcgcc gtcgattagg aagccgccca agggcgacga gcaaccagat
     4681 tttttcgttc cgatgctcta tgacgtgggc acccgcgata gtcgcagcat catggacgtg
     4741 gccgttttcc gtctgtcgaa gcgtgaccga cgagctggcg aggtgatccg ctacgagctt
     4801 ccagacgggc acgtagaggt ttccgcaggg ccggccggca tggccagtgt gtgggattac
     4861 gacctggtac tgatggcggt ttcccatcta accgaatcca tgaaccgata ccgggaaggg
     4921 aagggagaca agcccggccg cgtgttccgt ccacacgttg cggacgtact caagttctgc
     4981 cggcgagccg atggcggaaa gcagaaagac gacctggtag aaacctgcat tcggttaaac
     5041 accacgcacg ttgccatgca gcgtacgaag aaggccaaga acggccgcct ggtgacggta
     5101 tccgagggtg aagccttgat tagccgctac aagatcgtaa agagcgaaac cgggcggccg
     5161 gagtacatcg agatcgagct agctgattgg atgtaccgcg agatcacaga aggcaagaac
     5221 ccggacgtgc tgacggttca ccccgattac tttttgatcg atcccggcat cggccgtttt
     5281 ctctaccgcc tggcacgccg cgccgcaggc aaggcagaag ccagatggtt gttcaagacg
     5341 atctacgaac gcagtggcag cgccggagag ttcaagaagt tctgtttcac cgtgcgcaag
     5401 ctgatcgggt caaatgacct gccggagtac gatttgaagg aggaggcggg gcaggctggc
     5461 ccgatcctag tcatgcgcta ccgcaacctg atcgagggcg aagcatccgc cggttcctaa
     5521 tgtacggagc agatgctagg gcaaattgcc ctagcagggg aaaaaggtcg aaaaggactc
     5581 tttcctgtgg atagcacgta cattgggaac ccaaagccgt acattgggaa ccggaacccg
     5641 tacattggga acccaaagcc gtacattggg aaccggtcac acatgtaagt gactgatata
     5701 aaagagaaaa aaggcgattt ttccgcctaa aactctttaa aacttattaa aactcttaaa
     5761 acccgcctgg cctgtgcata actgtctggc cagcgcacag ccgaagagct gcaaaaagcg
     5821 cctacccttc ggtcgctgcg ctccctacgc cccgccgctt cgcgtcggcc tatcgcggcc
     5881 gctggccgct caaaaatggc tggcctacgg ccaggcaatc taccagggcg cggacaagcc
     5941 gcgccgtcgc cactcgaccg ccggcgccca catcaaggca ccctgcctcg cgcgtttcgg
     6001 tgatgacggt gaaaacctct gacacatgca gctcccggtg acggtcacag cttgtctgta
     6061 agcggatgcc gggagcagac aagcccgtca gggcgcgtca gcgggtgttg gcgggtgtcg
     6121 gggcgcagcc atgacccagt cacgtagcga tagcggagtg tatactggct taactatgcg
     6181 gcatcagagc agattgtact gagagtgcac catatgcggt gtgaaatacc gcacagatgc
     6241 gtaaggagaa aataccgcat caggcgctct tccgcttcct cgctcactga ctcgctgcgc
     6301 tcggtcgttc ggctgcggcg agcggtatca gctcactcaa aggcggtaat acggttatcc
     6361 acagaatcag gggataacgc aggaaagaac atgtgagcaa aaggccagca aaaggccagg
     6421 aaccgtaaaa aggccgcgtt gctggcgttt ttccataggc tccgcccccc tgacgagcat
     6481 cacaaaaatc gacgctcaag tcagaggtgg cgaaacccga caggactata aagataccag
     6541 gcgtttcccc ctggaagctc cctcgtgcgc tctcctgttc cgaccctgcc gcttaccgga
     6601 tacctgtccg cctttctccc ttcgggaagc gtggcgcttt ctcatagctc acgctgtagg
     6661 tatctcagtt cggtgtaggt cgttcgctcc aagctgggct gtgtgcacga accccccgtt
     6721 cagcccgacc gctgcgcctt atccggtaac tatcgtcttg agtccaaccc ggtaagacac
     6781 gacttatcgc cactggcagc agccactggt aacaggatta gcagagcgag gtatgtaggc
     6841 ggtgctacag agttcttgaa gtggtggcct aactacggct acactagaag gacagtattt
     6901 ggtatctgcg ctctgctgaa gccagttacc ttcggaaaaa gagttggtag ctcttgatcc
     6961 ggcaaacaaa ccaccgctgg tagcggtggt ttttttgttt gcaagcagca gattacgcgc
     7021 agaaaaaaag gatctcaaga agatcctttg atcttttcta cggggtctga cgctcagtgg
     7081 aacgaaaact cacgttaagg gattttggtc atgcattcta ggtgattaga aaaactcatc
     7141 gagcatcaaa tgaaactgca atttattcat atcaggatta tcaataccat atttttgaaa
     7201 aagccgtttc tgtaatgaag gagaaaactc accgaggcag ttccatagga tggcaagatc
     7261 ctggtatcgg tctgcgattc cgactcgtcc aacatcaata caacctatta atttcccctc
     7321 gtcaaaaata aggttatcaa gtgagaaatc accatgagtg acgactgaat ccggtgagaa
     7381 tggcaaaagt ttatgcattt ctttccagac ttgttcaaca ggccagccat tacgctcgtc
     7441 atcaaaatca ctcgcatcaa ccaaaccgtt attcattcgt gattgcgcct gagcgagtcg
     7501 aaatacgcga tcgctgttaa aaggacaatt acaaacagga atcgaatgca accggcgcag
     7561 gaacactgcc agcgcatcaa caatattttc acctgaatca ggatattctt ctaatacctg
     7621 gaatgctgtt ttccctggga tcgcagtggt gagtaaccat gcatcatcag gagtacggat
     7681 aaaatgcttg atggtcggaa gaggcataaa ttccgtcagc cagtttagtc tgaccatctc
     7741 atctgtaaca tcattggcaa cgctaccttt gccatgtttc agaaacaact ctggcgcatc
     7801 gggcttccca tacaatcggt agattgtcgc acctgattgc ccgacattat cgcgagccca
     7861 tttataccca tataaatcag catccatgtt ggaatttaat cgcggccttg agcaagacgt
     7921 ttcccgttga atatggctca taacagaact tattatttcc ttcctctttt ctacagtatt
     7981 taaagatacc ccaagaagct aattataaca agacgaactc caattcactg ttccttgcat
     8041 tctaaaacct taaataccag aaaacagctt tttcaaagtt gttttcaaag ttggcgtata
     8101 acatagtatc gacggagccg attttgaaac cgcggtgatc acaggcagca acgctctgtc
     8161 atcgttacaa tcaacatgct accctccgcg agatcatccg tgtttcaaac ccggcagctt
     8221 agttgccgtt cttccgaata gcatcggtaa catgagcaaa gtctgccgcc ttacaacggc
     8281 tctcccgctg acgccgtccc ggactgatgg gctgcctgta tcgagtggtg attttgtgcc
     8341 gagctgccgg tcggggagct gttggctggc tggtggcagg atatattgtg gtgtaaacat
     8401 aacaagcttc gtctcagtca
//


LOCUS       pAtCas9-NPTII       14077 bp DNA     circular SYN 26-AUG-2023
DEFINITION  synthetic circular DNA
ACCESSION   .
VERSION     .
KEYWORDS    pATCAs9-NPTII
SOURCE      synthetic DNA construct
  ORGANISM  synthetic DNA construct
REFERENCE   1  (bases 1 to 14077)
  AUTHORS   shdema
  TITLE     Direct Submission
  JOURNAL   Exported Aug 26, 2023 from SnapGene Viewer 7.0.1
            https://www.snapgene.com
FEATURES             Location/Qualifiers
     source          1..14077
                     /mol_type="other DNA"
                     /organism="synthetic DNA construct"
     terminator      11..263
                     /label=NOSt
                     /note="nopaline synthase terminator and poly(A) signal"
     misc_feature    888..1709
                     /label=NPTII
     promoter        1710..1893
                     /function="NOS promoter"
                     /label=NOSp
                     /note="nopaline synthase promoter"
     misc_feature    1921..2892
                     /label=AtUBI
                     /label=ubi\promotor
                     /note="/vntifkey=21"
     misc_feature    2910..7046
                     /label=atCAS9
                     /note="/vntifkey=61"
     misc_feature    7023..7043
                     /product="nuclear localization signal of SV40 (simian virus
                     40) large T antigen"
                     /label=SV40-NLS
     misc_feature    7061..7529
                     /label=PEA3At
                     /label=pea\3a\terminator
                     /note="/vntifkey=21"
     misc_feature    7727..7751
                     /label=RB
                     /note="/vntifkey=21"
     misc_feature    8813..9813
                     /label=pVS1 STA region
     misc_feature    10406..11406
                     /label=pVS1-Rep ori
     misc_feature    11816..12076
                     /label=pBR322 bom
     misc_feature    12216..12496
                     /label=pBR322 ori
     misc_feature    12788..13603
                     /gene="aph(3')-Ia"
                     /product="aminoglycoside phosphotransferase"
                     /label=KanR
                     /note="confers resistance to kanamycin in bacteria or G418 
                     (Geneticin(R)) in eukaryotes"
     misc_feature    14036..14061
                     /label=LB
                     /note="/vntifkey=21"
ORIGIN
        1 ggagagcgtc gatctagtaa catagatgac accgcgcgcg ataatttatc ctagtttgcg
       61 cgctatattt tgttttctat cgcgtattaa atgtataatt gcgggactct aatcataaaa
      121 acccatctca taaataacgt catgcattac atgttaatta ttacatgctt aacgtaattc
      181 aacagaaatt atatgataat catcgcaaga ccggcaacag gattcaatct taagaaactt
      241 tattgccaaa tgtttgaacg atctgcttcg acgcactcct tctttactcc accatctcgt
      301 ccttattgaa aacgtgggta gcaccaaaac gaatcaagtc gctggaactg aagttaccaa
      361 tcacgctgga tgatttgcca gttggattaa tcttgccttt ccccgcatga ataatattga
      421 tgaatgcatg cgtgaggggt agttcgatgt tggcaatagc tgcaattgcc gcgacatcct
      481 ccaacgagca taattcttca gaaaaatagc gatgttccat gttgtcaggg catgcatgat
      541 gcacgttatg aggtgacggt gctaggcagt attccctcaa agtttcatag tcagtatcat
      601 attcatcatt gcattcctgc aagagagaat tgagacgcaa tccacacgct gcggcaacct
      661 tccggcgttc gtggtctatt tgctcttgga cgttgcaaac gtaagtgttg gatcggggtg
      721 ggcgaagaac tccagcatga gatccccgcg ctggaggatc atccagccgg cgtcccggaa
      781 aacgattccg aagcccaacc tttcatagaa ggcggcggtg gaatcgaaat ctcgtgatgg
      841 caggttgggc gtcgcttggt cggtcatttc gaaccccaga gtcccgctca gaagaactcg
      901 tcaagaaggc gatagaaggc gatgcgctgc gaatcgggag cggcgatacc gtaaagcacg
      961 aggaagcggt cagcccattc gccgccaagc tcttcagcaa tatcacgggt agccaacgct
     1021 atgtcctgat agcggtccgc cacacccagc cggccacagt cgatgaatcc agaaaagcgg
     1081 ccattttcca ccatgatatt cggcaagcag gcatcgccat gggtcacgac gagatcctcg
     1141 ccgtcgggca tgcgcgcctt gagcctggcg aacagttcgg ctggcgcgag cccctgatgc
     1201 tcttcgtcca gatcatcctg atcgacaaga ccggcttcca tccgagtacg tgctcgctcg
     1261 atgcgatgtt tcgcttggtg gtcgaatggg caggtagccg gatcaagcgt atgcagccgc
     1321 cgcattgcat cagccatgat ggatactttc tcggcaggag caaggtgaga tgacaggaga
     1381 tcctgccccg gcacttcgcc caatagcagc cagtcccttc ccgcttcagt gacaacgtcg
     1441 agcacagctg cgcaaggaac gcccgtcgtg gccagccacg atagccgcgc tgcctcgtcc
     1501 tgcagttcat tcagggcacc ggacaggtcg gtcttgacaa aaagaaccgg gcgcccctgc
     1561 gctgacagcc ggaacacggc ggcatcagag cagccgattg tctgttgtgc ccagtcatag
     1621 ccgaatagcc tctccaccca agcggccgga gaacctgccc ggatccgggc ggaaataggt
     1681 aaagaagttg cggataaggt aattgccatt gcagattatt tggattgaga gtgaatatga
     1741 gactctaatt ggataccgag gggaatttat ggaacgtcag tggagcattt ttgacaagaa
     1801 atatttgcta gctgatagtg accttaggcg acttttgaac gcgcaataat ggtttctgac
     1861 gtatgtgctt agctcattaa actccagaaa cccctccgtc aggagcatga ttacgaattc
     1921 aaaaattacg gatatgaata taggcatatc cgtatccgaa ttatccgttt gacagctagc
     1981 aacgattgta caattgcttc tttaaaaaag gaagaaagaa agaaagaaaa gaatcaacat
     2041 cagcgttaac aaacggcccc gttacggccc aaacggtcat atagagtaac ggcgttaagc
     2101 gttgaaagac tcctatcgaa atacgtaacc gcaaacgtgt catagtcaga tcccctcttc
     2161 cttcaccgcc tcaaacacaa aaataatctt ctacagccta tatatacaac ccccccttct
     2221 atctctcctt tctcacaatt catcatcttt ctttctctac ccccaatttt aagaaatcct
     2281 ctcttctcct cttcattttc aaggtaaatc tctctctctc tctctctctc tgttattcct
     2341 tgttttaatt aggtatgtat tattgctagt ttgttaatct gcttatctta tgtatgcctt
     2401 atgtgaatat ctttatcttg ttcatctcat ccgtttagaa gctataaatt tgttgatttg
     2461 actgtgtatc tacacgtggt tatgtttata tctaatcaga tatgaatttc ttcatattgt
     2521 tgcgtttgtg tgtaccaatc cgaaatcgtt gatttttttc atttaatcgt gtagctaatt
     2581 gtacgtatac atatggatct acgtatcaat tgttcatctg tttgtgtttg tatgtataca
     2641 gatctgaaaa catcacttct ctcatctgat tgtgttgtta catacataga tatagatctg
     2701 ttatatcatt ttttttatta attgtgtata tatatatgtg catagatctg gattacatga
     2761 ttgtgattat ttacatgatt ttgttattta cgtatgtata tatgtagatc tggacttttt
     2821 ggagttgttg acttgattgt atttgtgtgt gtatatgtgt gttctgatct tgatatgtta
     2881 tgtatgtgca gcgaattcgg cgcgccatgg ataagaagta ctctatcgga ctcgatatcg
     2941 gaactaactc tgtgggatgg gctgtgatca ccgatgagta caaggtgcca tctaagaagt
     3001 tcaaggttct cggaaacacc gataggcact ctatcaagaa aaaccttatc ggtgctctcc
     3061 tcttcgattc tggtgaaact gctgaggcta ccagactcaa gagaaccgct agaagaaggt
     3121 acaccagaag aaagaacagg atctgctacc tccaagagat cttctctaac gagatggcta
     3181 aagtggatga ttcattcttc cacaggctcg aagagtcatt cctcgtggaa gaagataaga
     3241 agcacgagag gcaccctatc ttcggaaaca tcgttgatga ggtggcatac cacgagaagt
     3301 accctactat ctaccacctc agaaagaagc tcgttgattc tactgataag gctgatctca
     3361 ggctcatcta cctcgctctc gctcacatga tcaagttcag aggacacttc ctcatcgagg
     3421 gtgatctcaa ccctgataac tctgatgtgg ataagttgtt catccagctc gtgcagacct
     3481 acaaccagct tttcgaagag aaccctatca acgcttcagg tgtggatgct aaggctatcc
     3541 tctctgctag gctctctaag tcaagaaggc ttgagaacct cattgctcag ctccctggtg
     3601 agaagaagaa cggacttttc ggaaacttga tcgctctctc tctcggactc acccctaact
     3661 tcaagtctaa cttcgatctc gctgaggatg caaagctcca gctctcaaag gatacctacg
     3721 atgatgatct cgataacctc ctcgctcaga tcggagatca gtacgctgat ttgttcctcg
     3781 ctgctaagaa cctctctgat gctatcctcc tcagtgatat cctcagagtg aacaccgaga
     3841 tcaccaaggc tccactctca gcttctatga tcaagagata cgatgagcac caccaggatc
     3901 tcacacttct caaggctctt gttagacagc agctcccaga gaagtacaaa gagattttct
     3961 tcgatcagtc taagaacgga tacgctggtt acatcgatgg tggtgcatct caagaagagt
     4021 tctacaagtt catcaagcct atcctcgaga agatggatgg aaccgaggaa ctcctcgtga
     4081 agctcaatag agaggatctt ctcagaaagc agaggacctt cgataacgga tctatccctc
     4141 atcagatcca cctcggagag ttgcacgcta tccttagaag gcaagaggat ttctacccat
     4201 tcctcaagga taacagggaa aagattgaga agattctcac cttcagaatc ccttactacg
     4261 tgggacctct cgctagagga aactcaagat tcgcttggat gaccagaaag tctgaggaaa
     4321 ccatcacccc ttggaacttc gaagaggtgg tggataaggg tgctagtgct cagtctttca
     4381 tcgagaggat gaccaacttc gataagaacc ttccaaacga gaaggtgctc cctaagcact
     4441 ctttgctcta cgagtacttc accgtgtaca acgagttgac caaggttaag tacgtgaccg
     4501 agggaatgag gaagcctgct tttttgtcag gtgagcaaaa gaaggctatc gttgatctct
     4561 tgttcaagac caacagaaag gtgaccgtga agcagctcaa agaggattac ttcaagaaaa
     4621 tcgagtgctt cgattcagtt gagatttctg gtgttgagga taggttcaac gcatctctcg
     4681 gaacctacca cgatctcctc aagatcatta aggataagga tttcttggat aacgaggaaa
     4741 acgaggatat cttggaggat atcgttctta ccctcaccct ctttgaagat agagagatga
     4801 ttgaagaaag gctcaagacc tacgctcatc tcttcgatga taaggtgatg aagcagttga
     4861 agagaagaag atacactggt tggggaaggc tctcaagaaa gctcattaac ggaatcaggg
     4921 ataagcagtc tggaaagaca atccttgatt tcctcaagtc tgatggattc gctaacagaa
     4981 acttcatgca gctcatccac gatgattctc tcacctttaa agaggatatc cagaaggctc
     5041 aggtttcagg acagggtgat agtctccatg agcatatcgc taacctcgct ggatctcctg
     5101 caatcaagaa gggaatcctc cagactgtga aggttgtgga tgagttggtg aaggtgatgg
     5161 gaaggcataa gcctgagaac atcgtgatcg aaatggctag agagaaccag accactcaga
     5221 agggacagaa gaactctagg gaaaggatga agaggatcga ggaaggtatc aaagagcttg
     5281 gatctcagat cctcaaagag caccctgttg agaacactca gctccagaat gagaagctct
     5341 acctctacta cctccagaac ggaagggata tgtatgtgga tcaagagttg gatatcaaca
     5401 ggctctctga ttacgatgtt gatcatatcg tgccacagtc attcttgaag gatgattcta
     5461 tcgataacaa ggtgctcacc aggtctgata agaacagggg taagagtgat aacgtgccaa
     5521 gtgaagaggt tgtgaagaaa atgaagaact attggaggca gctcctcaac gctaagctca
     5581 tcactcagag aaagttcgat aacttgacta aggctgagag gggaggactc tctgaattgg
     5641 ataaggcagg attcatcaag aggcagcttg tggaaaccag gcagatcact aagcacgttg
     5701 cacagatcct cgattctagg atgaacacca agtacgatga gaacgataag ttgatcaggg
     5761 aagtgaaggt tatcaccctc aagtcaaagc tcgtgtctga tttcagaaag gatttccaat
     5821 tctacaaggt gagggaaatc aacaactacc accacgctca cgatgcttac cttaacgctg
     5881 ttgttggaac cgctctcatc aagaagtatc ctaagctcga gtcagagttc gtgtacggtg
     5941 attacaaggt gtacgatgtg aggaagatga tcgctaagtc tgagcaagag atcggaaagg
     6001 ctaccgctaa gtatttcttc tactctaaca tcatgaattt cttcaagacc gagattaccc
     6061 tcgctaacgg tgagatcaga aagaggccac tcatcgagac aaacggtgaa acaggtgaga
     6121 tcgtgtggga taagggaagg gatttcgcta ccgttagaaa ggtgctctct atgccacagg
     6181 tgaacatcgt taagaaaacc gaggtgcaga ccggtggatt ctctaaagag tctatcctcc
     6241 ctaagaggaa ctctgataag ctcattgcta ggaagaagga ttgggaccct aagaaatacg
     6301 gtggtttcga ttctcctacc gtggcttact ctgttctcgt tgtggctaag gttgagaagg
     6361 gaaagagtaa gaagctcaag tctgttaagg aacttctcgg aatcactatc atggaaaggt
     6421 catctttcga gaagaaccca atcgatttcc tcgaggctaa gggatacaaa gaggttaaga
     6481 aggatctcat catcaagctc ccaaagtact cactcttcga actcgagaac ggtagaaaga
     6541 ggatgctcgc ttctgctggt gagcttcaaa agggaaacga gcttgctctc ccatctaagt
     6601 acgttaactt tctttacctc gcttctcact acgagaagtt gaagggatct ccagaagata
     6661 acgagcagaa gcaacttttc gttgagcagc acaagcacta cttggatgag atcatcgagc
     6721 agatctctga gttctctaaa agggtgatcc tcgctgatgc aaacctcgat aaggtgttgt
     6781 ctgcttacaa caagcacaga gataagccta tcagggaaca ggcagagaac atcatccatc
     6841 tcttcaccct taccaacctc ggtgctcctg ctgctttcaa gtacttcgat acaaccatcg
     6901 ataggaagag atacacctct accaaagaag tgctcgatgc taccctcatc catcagtcta
     6961 tcactggact ctacgagact aggatcgatc tctcacagct cggtggtgat tcaagggctg
     7021 atcctaagaa gaagaggaag gtttgaggcg cgccgagctc caggcctccc agctttcgtc
     7081 cgtatcatcg gtttcgacaa cgttcgtcaa gttcaatgca tcagtttcat tgcccacaca
     7141 ccagaatcct actaagtttg agtattatgg cattggaaaa gctgttttct tctatcattt
     7201 gttctgcttg taatttactg tgttctttca gtttttgttt tcggacatca aaatgcaaat
     7261 ggatggataa gagttaataa atgatatggt ccttttgttc attctcaaat tattattatc
     7321 tgttgttttt actttaatgg gttgaattta agtaagaaag gaactaacag tgtgatatta
     7381 aggtgcaatg ttagacatat aaaacagtct ttcacctctc tttggttatg tcttgaattg
     7441 gtttgtttct tcacttatct gtgtaatcaa gtttactatg agtctatgat caagtaatta
     7501 tgcaatcaag ttaagtacag tataggcttg agctccctag gcctcgctgt caggagtctc
     7561 aatggtaact ttactcttta tttaaccata catttttttt tatttttttc actttgttct
     7621 tcatccacta ttgttctttg ttcatcttga acaaaagctc cctccttctt tgttcttcat
     7681 ccaccattgt tcttcatcaa tcatttcgct gtcatgagac gaattctgac aggatatatt
     7741 ggcgggtaaa cctaagagaa aagagcgttt attagaataa tcggatattt aaaagggcgt
     7801 gaaaaggttt atccgttcgt ccatttgtat gtgcatgcca accacagggt tcccctcggg
     7861 atcaaagtac tttgatccaa cccctccgct gctatagtgc agtcggcttc tgacgttcag
     7921 tgcagccgtc atctgaaaac gacatgtcgc acaagtccta agttacgcga caggctgccg
     7981 ccctgccctt ttcctggcgt tttcttgtcg cgtgttttag tcgcataaag tagaatactt
     8041 gcgactagaa ccggagacat tacgccatga acaagagcgc cgccgctggc ctgctgggct
     8101 atgcccgcgt cagcaccgac gaccaggact tgaccaacca acgggccgaa ctgcacgcgg
     8161 ccggctgcac caagctgttt tccgagaaga tcaccggcac caggcgcgac cgcccggagc
     8221 tggccaggat gcttgaccac ctacgccctg gcgacgttgt gacagtgacc aggctagacc
     8281 gcctggcccg cagcacccgc gacctactgg acattgccga gcgcatccag gaggccggcg
     8341 cgggcctgcg tagcctggca gagccgtggg ccgacaccac cacgccggcc ggccgcatgg
     8401 tgttgaccgt gttcgccggc attgccgagt tcgagcgttc cctaatcatc gaccgcaccc
     8461 ggagcgggcg cgaggccgcc aaggcccgag gcgtgaagtt tggcccccgc cctaccctca
     8521 ccccggcaca gatcgcgcac gcccgcgagc tgatcgacca ggaaggccgc accgtgaaag
     8581 aggcggctgc actgcttggc gtgcatcgct cgaccctgta ccgcgcactt gagcgcagcg
     8641 aggaagtgac gcccaccgag gccaggcggc gcggtgcctt ccgtgaggac gcattgaccg
     8701 aggccgacgc cctggcggcc gccgagaatg aacgccaaga ggaacaagca tgaaaccgca
     8761 ccaggacggc caggacgaac cgtttttcat taccgaagag atcgaggcgg agatgatcgc
     8821 ggccgggtac gtgttcgagc cgcccgcgca cctctcaacc gtgcggctgc atgaaatcct
     8881 ggccggtttg tctgatgcca agctggcggc ctggccggcc agcttggccg ctgaagaaac
     8941 cgagcgccgc cgtctaaaaa ggtgatgtgt atttgagtaa aacagcttgc gtcatgcggt
     9001 cgctgcgtat atgatccgat gagtaaataa acaaatacgc aaggggaacg catgaaggtt
     9061 atcgctgtac ttaaccagaa aggcgggtca ggcaagacga ccatcggaac ccatctagcc
     9121 cgcgccctgc aactcgccgg ggccgatgtt ctgttagtcg attccgatcc ccagggcagt
     9181 gcccgcgatt gggcggccgt gcgggaagat caaccgctaa ccgttgtcgg catcgaccgc
     9241 ccgacgattg accgcgacgt gaaggccatc ggccggcgcg acttcgtagt gatcgacgga
     9301 gcgccccagg cggcggactt ggctgtgtcc gcgatcaagg cagccgactt cgtgctgatt
     9361 ccggtgcagc caagccctta cgacatatgg gccaccgccg acctggtgga gctggttaag
     9421 cagcgcattg aggtcacgga tggaaggcta caagcggcct ttgtcgtgtc gcgggcgatc
     9481 aaaggcacgc gcatcggcgg tgaggttgcc gaggcgctgg ccgggtacga gctgcccatt
     9541 cttgagtccc gtatcacgca gcgcgtgagc tacccaggca ctgccgccgc cggcacaacc
     9601 gttcttgaat cagaacccga gggcgacgct gcccgcgagg tccaggcgct ggccgctgaa
     9661 attaaatcaa aactcatttg agttaatgag gtaaagagaa aatgagcaaa agcacaaaca
     9721 cgctaagtgc cggccgtccg agcgcacgca gcagcaaggc tgcaacgttg gccagcctgg
     9781 cagacacgcc agccatgaag cgggtcaact ttcagttgcc ggcggaggat cacaccaagc
     9841 tgaagatgta cgcggtacgc caaggcaaga ccattaccga gctgctatct gaatagatcg
     9901 cgcagctacc agagtaaatg agcaaatgaa taaatgagta gatgaatttt agcggctaaa
     9961 ggaggcggca tggaaaatca agaacaacca ggcaccgacg ccgtggaatg ccccatgtgt
    10021 ggaggaacgg gcggttggcc aggcgtaagc ggctgggttg tctgccggcc ctgcaatggc
    10081 actggaaccc ccaagcccga ggaatcggcg tgacggtcgc aaaccatccg gcccggtaca
    10141 aatcggcgcg gcgctgggtg atgacctggt ggagaagttg aaggccgcgc aggccgccca
    10201 gcggcaacgc atcgaggcag aagcacgccc cggtgaatcg tggcaagcgg ccgctgatcg
    10261 aatccgcaaa gaatcccggc aaccgccggc agccggtgcg ccgtcgatta ggaagccgcc
    10321 caagggcgac gagcaaccag attttttcgt tccgatgctc tatgacgtgg gcacccgcga
    10381 tagtcgcagc atcatggacg tggccgtttt ccgtctgtcg aagcgtgacc gacgagctgg
    10441 cgaggtgatc cgctacgagc ttccagacgg gcacgtagag gtttccgcag ggccggccgg
    10501 catggccagt gtgtgggatt acgacctggt actgatggcg gtttcccatc taaccgaatc
    10561 catgaaccga taccgggaag ggaagggaga caagcccggc cgcgtgttcc gtccacacgt
    10621 tgcggacgta ctcaagttct gccggcgagc cgatggcgga aagcagaaag acgacctggt
    10681 agaaacctgc attcggttaa acaccacgca cgttgccatg cagcgtacga agaaggccaa
    10741 gaacggccgc ctggtgacgg tatccgaggg tgaagccttg attagccgct acaagatcgt
    10801 aaagagcgaa accgggcggc cggagtacat cgagatcgag ctagctgatt ggatgtaccg
    10861 cgagatcaca gaaggcaaga acccggacgt gctgacggtt caccccgatt actttttgat
    10921 cgatcccggc atcggccgtt ttctctaccg cctggcacgc cgcgccgcag gcaaggcaga
    10981 agccagatgg ttgttcaaga cgatctacga acgcagtggc agcgccggag agttcaagaa
    11041 gttctgtttc accgtgcgca agctgatcgg gtcaaatgac ctgccggagt acgatttgaa
    11101 ggaggaggcg gggcaggctg gcccgatcct agtcatgcgc taccgcaacc tgatcgaggg
    11161 cgaagcatcc gccggttcct aatgtacgga gcagatgcta gggcaaattg ccctagcagg
    11221 ggaaaaaggt cgaaaaggac tctttcctgt ggatagcacg tacattggga acccaaagcc
    11281 gtacattggg aaccggaacc cgtacattgg gaacccaaag ccgtacattg ggaaccggtc
    11341 acacatgtaa gtgactgata taaaagagaa aaaaggcgat ttttccgcct aaaactcttt
    11401 aaaacttatt aaaactctta aaacccgcct ggcctgtgca taactgtctg gccagcgcac
    11461 agccgaagag ctgcaaaaag cgcctaccct tcggtcgctg cgctccctac gccccgccgc
    11521 ttcgcgtcgg cctatcgcgg ccgctggccg ctcaaaaatg gctggcctac ggccaggcaa
    11581 tctaccaggg cgcggacaag ccgcgccgtc gccactcgac cgccggcgcc cacatcaagg
    11641 caccctgcct cgcgcgtttc ggtgatgacg gtgaaaacct ctgacacatg cagctcccgg
    11701 tgacggtcac agcttgtctg taagcggatg ccgggagcag acaagcccgt cagggcgcgt
    11761 cagcgggtgt tggcgggtgt cggggcgcag ccatgaccca gtcacgtagc gatagcggag
    11821 tgtatactgg cttaactatg cggcatcaga gcagattgta ctgagagtgc accatatgcg
    11881 gtgtgaaata ccgcacagat gcgtaaggag aaaataccgc atcaggcgct cttccgcttc
    11941 ctcgctcact gactcgctgc gctcggtcgt tcggctgcgg cgagcggtat cagctcactc
    12001 aaaggcggta atacggttat ccacagaatc aggggataac gcaggaaaga acatgtgagc
    12061 aaaaggccag caaaaggcca ggaaccgtaa aaaggccgcg ttgctggcgt ttttccatag
    12121 gctccgcccc cctgacgagc atcacaaaaa tcgacgctca agtcagaggt ggcgaaaccc
    12181 gacaggacta taaagatacc aggcgtttcc ccctggaagc tccctcgtgc gctctcctgt
    12241 tccgaccctg ccgcttaccg gatacctgtc cgcctttctc ccttcgggaa gcgtggcgct
    12301 ttctcatagc tcacgctgta ggtatctcag ttcggtgtag gtcgttcgct ccaagctggg
    12361 ctgtgtgcac gaaccccccg ttcagcccga ccgctgcgcc ttatccggta actatcgtct
    12421 tgagtccaac ccggtaagac acgacttatc gccactggca gcagccactg gtaacaggat
    12481 tagcagagcg aggtatgtag gcggtgctac agagttcttg aagtggtggc ctaactacgg
    12541 ctacactaga aggacagtat ttggtatctg cgctctgctg aagccagtta ccttcggaaa
    12601 aagagttggt agctcttgat ccggcaaaca aaccaccgct ggtagcggtg gtttttttgt
    12661 ttgcaagcag cagattacgc gcagaaaaaa aggatctcaa gaagatcctt tgatcttttc
    12721 tacggggtct gacgctcagt ggaacgaaaa ctcacgttaa gggattttgg tcatgcattc
    12781 taggtgatta gaaaaactca tcgagcatca aatgaaactg caatttattc atatcaggat
    12841 tatcaatacc atatttttga aaaagccgtt tctgtaatga aggagaaaac tcaccgaggc
    12901 agttccatag gatggcaaga tcctggtatc ggtctgcgat tccgactcgt ccaacatcaa
    12961 tacaacctat taatttcccc tcgtcaaaaa taaggttatc aagtgagaaa tcaccatgag
    13021 tgacgactga atccggtgag aatggcaaaa gtttatgcat ttctttccag acttgttcaa
    13081 caggccagcc attacgctcg tcatcaaaat cactcgcatc aaccaaaccg ttattcattc
    13141 gtgattgcgc ctgagcgagt cgaaatacgc gatcgctgtt aaaaggacaa ttacaaacag
    13201 gaatcgaatg caaccggcgc aggaacactg ccagcgcatc aacaatattt tcacctgaat
    13261 caggatattc ttctaatacc tggaatgctg ttttccctgg gatcgcagtg gtgagtaacc
    13321 atgcatcatc aggagtacgg ataaaatgct tgatggtcgg aagaggcata aattccgtca
    13381 gccagtttag tctgaccatc tcatctgtaa catcattggc aacgctacct ttgccatgtt
    13441 tcagaaacaa ctctggcgca tcgggcttcc catacaatcg gtagattgtc gcacctgatt
    13501 gcccgacatt atcgcgagcc catttatacc catataaatc agcatccatg ttggaattta
    13561 atcgcggcct tgagcaagac gtttcccgtt gaatatggct cataacagaa cttattattt
    13621 ccttcctctt ttctacagta tttaaagata ccccaagaag ctaattataa caagacgaac
    13681 tccaattcac tgttccttgc attctaaaac cttaaatacc agaaaacagc tttttcaaag
    13741 ttgttttcaa agttggcgta taacatagta tcgacggagc cgattttgaa accgcggtga
    13801 tcacaggcag caacgctctg tcatcgttac aatcaacatg ctaccctccg cgagatcatc
    13861 cgtgtttcaa acccggcagc ttagttgccg ttcttccgaa tagcatcggt aacatgagca
    13921 aagtctgccg ccttacaacg gctctcccgc tgacgccgtc ccggactgat gggctgcctg
    13981 tatcgagtgg tgattttgtg ccgagctgcc ggtcggggag ctgttggctg gctggtggca
    14041 ggatatattg tggtgtaaac ataacgaatt cgtctca
//


LOCUS       pHsCAS9       12018 bp DNA     circular SYN 14-AUG-2021
DEFINITION  synthetic circular DNA
ACCESSION   .
VERSION     .
KEYWORDS    .
SOURCE      synthetic DNA construct
  ORGANISM  synthetic DNA construct
REFERENCE   1  (bases 1 to 12018)
  AUTHORS   .
  TITLE     Direct Submission
  JOURNAL   Exported Aug 26, 2023 from SnapGene Viewer 7.0.1
            https://www.snapgene.com
FEATURES             Location/Qualifiers
     source          1..12018
                     /mol_type="other DNA"
                     /organism="synthetic DNA construct"
     promoter        616..960
                     /label=35S
                     /note="strong constitutive promoter from cauliflower mosaic
                     virus"
     misc_feature    1033..5136
                     /product="Cas9 (Csn1) endonuclease from the Streptococcus 
                     pyogenes Type II CRISPR/Cas system"
                     /label=hCas9
                     /note="generates RNA-guided double strand breaks in DNA"
     misc_feature    5149..5169
                     /product="nuclear localization signal of SV40 large T 
                     antigen"
                     /label=SV40_NLS
     terminator      5196..5448
                     /label=nosT
                     /note="nopaline synthase terminator and poly(A) signal"
     misc_feature    5689..5714
                     /label=RB
     misc_feature    6755..7755
                     /label=pVS1 STA regions
     misc_feature    8348..9348
                     /label=pVS1-Rep ori
     misc_feature    9758..10018
                     /label=pBR322 bom
     misc_feature    10158..10438
                     /label=pBR322 ori
     misc_feature    10730..11545
                     /gene="aph(3')-Ia"
                     /product="aminoglycoside phosphotransferase"
                     /label=KanR
                     /note="confers resistance to kanamycin in bacteria or G418 
                     (Geneticin(R)) in eukaryotes"
     misc_feature    11978..12000
                     /label=LB
                     /note="left border repeat from nopaline C58 T-DNA 
                     (truncated)"
ORIGIN
        1 ggagactaga gccaagctga tctcctttgc cccggagatc accatggacg actttctcta
       61 tctctacgat ctaggaagaa agttcgacgg agaaggtgac gataccatgt tcaccaccga
      121 taatgagaag attagcctct tcaatttcag aaagaatgct gacccacaga tggttagaga
      181 ggcctacgcg gcaggtctga tcaagacgat ctacccgagt aataatctcc aggagatcaa
      241 ataccttccc aagaaggtta aagatgcagt caaaagattc aggactaact gcatcaagaa
      301 cacagagaaa gatatatttc tcaagatcag aagtactatt ccagtatgga cgattcaagg
      361 cttgcttcat aaaccaaggc aagtaataga gattggagtc tctaagaaag tagttcctac
      421 tgaatcaaag gccatggagt caaaaattca gatcgaggat ctaacagaac tcgccgtgaa
      481 gactggcgaa cagttcatac agagtctttt acgactcaat gacaagaaga aaatcttcgt
      541 caacatggtg gagcacgaca ctctcgtcta ctccaagaat atcaaagata cagtctcaga
      601 agaccaaagg gctattgaga cttttcaaca aagggtaata tcgggaaacc tcctcggatt
      661 ccattgccca gctatctgtc acttcatcaa aaggacagta gaaaaggaag gtggcaccta
      721 caaatgccat cattgcgata aaggaaaggc tatcgttcaa gatgcctctg ccgacagtgg
      781 tcccaaagat ggacccccac ccacgaggag catcgtggaa aaagaagacg ttccaaccac
      841 gtcttcaaag caagtggatt gatgtgatat ctccactgac gtaagggatg acgcacaatc
      901 ccactatcct tcgcaagacc cttcctctat ataaggaagt tcatttcatt tggagaggac
      961 tccggtattt ttacaacaat accacaacaa aacaaacaac aaacaacatt acaatttact
     1021 attctagtcg aaatggacaa gaagtactcc attgggctcg atatcggcac aaacagcgtc
     1081 ggctgggccg tcattacgga cgagtacaag gtgccgagca aaaaattcaa agttctgggc
     1141 aataccgatc gccacagcat aaagaagaac ctcattggcg ccctcctgtt cgactccggg
     1201 gaaacggccg aagccacgcg gctcaaaaga acagcacggc gcagatatac ccgcagaaag
     1261 aatcggatct gctacctgca ggagatcttt agtaatgaga tggctaaggt ggatgactct
     1321 ttcttccata ggctggagga gtcctttttg gtggaggagg ataaaaagca cgagcgccac
     1381 ccaatctttg gcaatatcgt ggacgaggtg gcgtaccatg aaaagtaccc aaccatatat
     1441 catctgagga agaagcttgt agacagtact gataaggctg acttgcggtt gatctatctc
     1501 gcgctggcgc atatgatcaa atttcgggga cacttcctca tcgaggggga cctgaaccca
     1561 gacaacagcg atgtcgacaa actctttatc caactggttc agacttacaa tcagcttttc
     1621 gaagagaacc cgatcaacgc atccggagtt gacgccaaag caatcctgag cgctaggctg
     1681 tccaaatccc ggcggctcga aaacctcatc gcacagctcc ctggggagaa gaagaacggc
     1741 ctgtttggta atcttatcgc cctgtcactc gggctgaccc ccaactttaa atctaacttc
     1801 gacctggccg aagatgccaa gcttcaactg agcaaagaca cctacgatga tgatctcgac
     1861 aatctgctgg cccagatcgg cgaccagtac gcagaccttt ttttggcggc aaagaacctg
     1921 tcagacgcca ttctgctgag tgatattctg cgagtgaaca cggagatcac caaagctccg
     1981 ctgagcgcta gtatgatcaa gcgctatgat gagcaccacc aagacttgac tttgctgaag
     2041 gcccttgtca gacagcaact gcctgagaag tacaaggaaa ttttcttcga tcagtctaaa
     2101 aatggctacg ccggatacat tgacggcgga gcaagccagg aggaatttta caaatttatt
     2161 aagcccatct tggaaaaaat ggacggcacc gaggagctgc tggtaaagct taacagagaa
     2221 gatctgttgc gcaaacagcg cactttcgac aatggaagca tcccccacca gattcacctg
     2281 ggcgaactgc acgctatcct caggcggcaa gaggatttct accccttttt gaaagataac
     2341 agggaaaaga ttgagaaaat cctcacattt cggataccct actatgtagg ccccctcgcc
     2401 cggggaaatt ccagattcgc gtggatgact cgcaaatcag aagagactat cactccctgg
     2461 aacttcgagg aagtcgtgga taagggggcc tctgcccagt ccttcatcga aaggatgact
     2521 aactttgata aaaatctgcc taacgaaaag gtgcttccta aacactctct gctgtacgag
     2581 tacttcacag tttataacga gctcaccaag gtcaaatacg tcacagaagg gatgagaaag
     2641 ccagcattcc tgtctggaga gcagaagaaa gctatcgtgg acctcctctt caagacgaac
     2701 cggaaagtta ccgtgaaaca gctcaaagaa gattatttca aaaagattga atgtttcgac
     2761 tctgttgaaa tcagcggagt ggaggatcgc ttcaacgcat ccctgggaac gtatcacgat
     2821 ctcctgaaaa tcattaaaga caaggacttc ctggacaatg aggagaacga ggacattctt
     2881 gaggacattg tcctcaccct tacgttgttt gaagataggg agatgattga agaacgcttg
     2941 aaaacttacg ctcatctctt cgacgacaaa gtcatgaaac agctcaagag gcgccgatat
     3001 acaggatggg ggcggctgtc aagaaaactg atcaatggga tccgagacaa gcagagtgga
     3061 aagacaatcc tggattttct taagtccgat ggatttgcca accggaactt catgcagttg
     3121 atccatgatg actctctcac ctttaaggag gacatccaga aagcacaagt ttctggccag
     3181 ggggacagtc tccacgagca catcgctaat cttgcaggta gcccagctat caaaaaggga
     3241 atactgcaga ccgttaaggt cgtggatgaa ctcgtcaaag taatgggaag gcataagccc
     3301 gagaatatcg ttatcgagat ggcccgagag aaccaaacta cccagaaggg acagaagaac
     3361 agtagggaaa ggatgaagag gattgaagag ggtataaaag aactggggtc ccaaatcctt
     3421 aaggaacacc cagttgaaaa cacccagctt cagaatgaga agctctacct gtactacctg
     3481 cagaacggca gggacatgta cgtggatcag gaactggaca tcaatcggct ctccgactac
     3541 gacgtggatc atatcgtgcc ccagtctttt ctcaaagatg attctattga taataaagtg
     3601 ttgacaagat ccgataaaaa tagagggaag agtgataacg tcccctcaga agaagttgtc
     3661 aagaaaatga aaaattattg gcggcagctg ctgaacgcca aactgatcac acaacggaag
     3721 ttcgataatc tgactaaggc tgaacgaggt ggcctgtctg agttggataa agccggcttc
     3781 atcaaaaggc agcttgttga gacacgccag atcaccaagc acgtggccca aattctcgat
     3841 tcacgcatga acaccaagta cgatgaaaat gacaaactga ttcgagaggt gaaagttatt
     3901 actctgaagt ctaagctggt ttcagatttc agaaaggact ttcagtttta taaggtgaga
     3961 gagatcaaca attaccacca tgcgcatgat gcctacctga atgcagtggt aggcactgca
     4021 cttatcaaaa aatatcccaa gcttgaatct gaatttgttt acggagacta taaagtgtac
     4081 gatgttagga aaatgatcgc aaagtctgag caggaaatag gcaaggccac cgctaagtac
     4141 ttcttttaca gcaatattat gaattttttc aagaccgaga ttacactggc caatggagag
     4201 attcggaagc gaccacttat cgaaacaaac ggagaaacag gagaaatcgt gtgggacaag
     4261 ggtagggatt tcgcgacagt ccggaaggtc ctgtccatgc cgcaggtgaa catcgttaaa
     4321 aagaccgaag tacagaccgg aggcttctcc aaggaaagta tcctcccgaa aaggaacagc
     4381 gacaagctga tcgcacgcaa aaaagattgg gaccccaaga aatacggcgg attcgattct
     4441 cctacagtcg cttacagtgt actggttgtg gccaaagtgg agaaagggaa gtctaaaaaa
     4501 ctcaaaagcg tcaaggaact gctgggcatc acaatcatgg agcgatcaag cttcgaaaaa
     4561 aaccccatcg actttctcga ggcgaaagga tataaagagg tcaaaaaaga cctcatcatt
     4621 aagcttccca agtactctct ctttgagctt gaaaacggcc ggaaacgaat gctcgctagt
     4681 gcgggcgagc tgcagaaagg taacgagctg gcactgccct ctaaatacgt taatttcttg
     4741 tatctggcca gccactatga aaagctcaaa ggatctcccg aagataatga gcagaagcag
     4801 ctgttcgtgg aacaacacaa acactacctt gatgagatca tcgagcaaat aagcgaattc
     4861 tccaaaagag tgatcctcgc cgacgctaac ctcgataagg tgctttctgc ttacaataag
     4921 cacagggata agcccatcag ggagcaggca gaaaacatta tccacttgtt tactctgacc
     4981 aacttgggcg cgcctgcagc cttcaagtac ttcgacacca ccatagacag aaagcggtac
     5041 acctctacaa aggaggtcct ggacgccaca ctgattcatc agtcaattac ggggctctat
     5101 gaaacaagaa tcgacctctc tcagctcggt ggagacagca gggctgaccc caagaagaag
     5161 aggaaggtgt gagcttggaa tggatcttcg atcccgatcg ttcaaacatt tggcaataaa
     5221 gtttcttaag attgaatcct gttgccggtc ttgcgacgat tatcatataa tttctgttga
     5281 attacgttaa gcatgtaata attaacatgt aatgcatgac gttatttatg agatgggttt
     5341 ttatgattag agtcccgcaa ttatacattt aatacgcgat agaaaacaaa atatagcgcg
     5401 caaactagga taaattatcg cgcdcggtgt catctatgtt actagatcgg gaattgccaa
     5461 gctaattctt gaagacgaaa gggcctcgtg atacgcctat ttttataggt taatgtcatg
     5521 ataataatgg tttcttagac gtcaggtggc acttttcggg gaaatgtgcg cggaacccct
     5581 atttgtttat ttttctaaat acattcaaat atgtatccgc tcatgagaca ataaccctga
     5641 taaatgcttc aataatggga ccgactcgcg cttgagacga agcttgacgt aaacctaaga
     5701 gaaaagagcg tttattagaa taacggatat ttaaaagggc gtgaaaaggt ttatccgttc
     5761 gtccatttgt atgtgcatgc caaccacagg gttcccctcg ggatcaaagt actttgatcc
     5821 aacccctccg ctgctatagt gcagtcggct tctgacgttc agtgcagccg tcatctgaaa
     5881 acgacatgtc gcacaagtcc taagttacgc gacaggctgc cgccctgccc ttttcctggc
     5941 gttttcttgt cgcgtgtttt agtcgcataa agtagaatac ttgcgactag aaccggagac
     6001 attacgccat gaacaagagc gccgccgctg gcctgctggg ctatgcccgc gtcagcaccg
     6061 acgaccagga cttgaccaac caacgggccg aactgcacgc ggccggctgc accaagctgt
     6121 tttccgagaa gatcaccggc accaggcgcg accgcccgga gctggccagg atgcttgacc
     6181 acctacgccc tggcgacgtt gtgacagtga ccaggctaga ccgcctggcc cgcagcaccc
     6241 gcgacctact ggacattgcc gagcgcatcc aggaggccgg cgcgggcctg cgtagcctgg
     6301 cagagccgtg ggccgacacc accacgccgg ccggccgcat ggtgttgacc gtgttcgccg
     6361 gcattgccga gttcgagcgt tccctaatca tcgaccgcac ccggagcggg cgcgaggccg
     6421 ccaaggcccg aggcgtgaag tttggccccc gccctaccct caccccggca cagatcgcgc
     6481 acgcccgcga gctgatcgac caggaaggcc gcaccgtgaa agaggcggct gcactgcttg
     6541 gcgtgcaacg ctcgaccctg taccgcgcac ttgagcgcag cgaggaagtg acgcccaccg
     6601 aggccaggcg gcgcggtgcc ttccgtgagg acgcattgac cgaggccgac gccctggcgg
     6661 ccgccgagaa tgaacgccaa gaggaacaag catgaaaccg caccaggacg gccaggacga
     6721 accgtttttc attaccgaag agatcgaggc ggagatgatc gcggccgggt acgtgttcga
     6781 gccgcccgcg cacctctcaa ccgtgcggct gcatgaaatc ctggccggtt tgtctgatgc
     6841 caagctggcg gcctggccgg ccagcttggc cgctgaagaa accgagcgcc gccgtctaaa
     6901 aaggtgatgt gtatttgagt aaaacagctt gcgtcatgcg gtcgctgcgt atatgatccg
     6961 atgagtaaat aaacaaatac gcaaggggaa cgcatgaagg ttatcgctgt acttaaccag
     7021 aaaggcgggt caggcaagac gaccatcgga acccatctag cccgcgccct gcaactcgcc
     7081 ggggccgatg ttctgttagt cgattccgat ccccagggca gtgcccgcga ttgggcggcc
     7141 gtgcgggaag atcaaccgct aaccgttgtc ggcatcgacc gcccgacgat tgaccgcgac
     7201 gtgaaggcca tcggccggcg cgacttcgta gtgatcgacg gagcgcccca ggcggcggac
     7261 ttggctgtgt ccgcgatcaa ggcagccgac ttcgtgctga ttccggtgca gccaagccct
     7321 tacgacatat gggccaccgc cgacctggtg gagctggtta agcagcgcat tgaggtcacg
     7381 gatggaaggc tacaagcggc ctttgtcgtg tcgcgggcga tcaaaggcac gcgcatcggc
     7441 ggtgaggttg ccgaggcgct ggccgggtac gagctgccca ttcttgagtc ccgtatcacg
     7501 cagcgcgtga gctacccagg cactgccgcc gccggcacaa ccgttcttga atcagaaccc
     7561 gagggcgacg ctgcccgcga ggtccaggcg ctggccgctg aaattaaatc aaaactcatt
     7621 tgagttaatg aggtaaagag aaaatgagca aaagcacaaa cacgctaagt gccggccgtc
     7681 cgagcgcacg cagcagcaag gctgcaacgt tggccagcct ggcagacacg ccagccatga
     7741 agcgggtcaa ctttcagttg ccggcggagg atcacaccaa gctgaagatg tacgcggtac
     7801 gccaaggcaa gaccattacc gagctgctat ctgaatagat cgcgcagcta ccagagtaaa
     7861 tgagcaaatg aataaatgag tagatgaatt ttagcggcta aaggaggcgg catggaaaat
     7921 caagaacaac caggcaccga cgccgtggaa tgccccatgt gtggaggaac gggcggttgg
     7981 ccaggcgtaa gcggctgggt tgtctgccgg ccctgcaatg gcactggaac ccccaagccc
     8041 gaggaatcgg cgtgacggtc gcaaaccatc cggcccggta caaatcggcg cggcgctggg
     8101 tgatgacctg gtggagaagt tgaaggccgc gcaggccgcc cagcggcaac gcatcgaggc
     8161 agaagcacgc cccggtgaat cgtggcaagc ggccgctgat cgaatccgca aagaatcccg
     8221 gcaaccgccg gcagccggtg cgccgtcgat taggaagccg cccaagggcg acgagcaacc
     8281 agattttttc gttccgatgc tctatgacgt gggcacccgc gatagtcgca gcatcatgga
     8341 cgtggccgtt ttccgtctgt cgaagcgtga ccgacgagct ggcgaggtga tccgctacga
     8401 gcttccagac gggcacgtag aggtttccgc agggccggcc ggcatggcca gtgtgtggga
     8461 ttacgacctg gtactgatgg cggtttccca tctaaccgaa tccatgaacc gataccggga
     8521 agggaaggga gacaagcccg gccgcgtgtt ccgtccacac gttgcggacg tactcaagtt
     8581 ctgccggcga gccgatggcg gaaagcagaa agacgacctg gtagaaacct gcattcggtt
     8641 aaacaccacg cacgttgcca tgcagcgtac gaagaaggcc aagaacggcc gcctggtgac
     8701 ggtatccgag ggtgaagcct tgattagccg ctacaagatc gtaaagagcg aaaccgggcg
     8761 gccggagtac atcgagatcg agctagctga ttggatgtac cgcgagatca cagaaggcaa
     8821 gaacccggac gtgctgacgg ttcaccccga ttactttttg atcgatcccg gcatcggccg
     8881 ttttctctac cgcctggcac gccgcgccgc aggcaaggca gaagccagat ggttgttcaa
     8941 gacgatctac gaacgcagtg gcagcgccgg agagttcaag aagttctgtt tcaccgtgcg
     9001 caagctgatc gggtcaaatg acctgccgga gtacgatttg aaggaggagg cggggcaggc
     9061 tggcccgatc ctagtcatgc gctaccgcaa cctgatcgag ggcgaagcat ccgccggttc
     9121 ctaatgtacg gagcagatgc tagggcaaat tgccctagca ggggaaaaag gtcgaaaagg
     9181 actctttcct gtggatagca cgtacattgg gaacccaaag ccgtacattg ggaaccggaa
     9241 cccgtacatt gggaacccaa agccgtacat tgggaaccgg tcacacatgt aagtgactga
     9301 tataaaagag aaaaaaggcg atttttccgc ctaaaactct ttaaaactta ttaaaactct
     9361 taaaacccgc ctggcctgtg cataactgtc tggccagcgc acagccgaag agctgcaaaa
     9421 agcgcctacc cttcggtcgc tgcgctccct acgccccgcc gcttcgcgtc ggcctatcgc
     9481 ggccgctggc cgctcaaaaa tggctggcct acggccaggc aatctaccag ggcgcggaca
     9541 agccgcgccg tcgccactcg accgccggcg cccacatcaa ggcaccctgc ctcgcgcgtt
     9601 tcggtgatga cggtgaaaac ctctgacaca tgcagctccc ggtgacggtc acagcttgtc
     9661 tgtaagcgga tgccgggagc agacaagccc gtcagggcgc gtcagcgggt gttggcgggt
     9721 gtcggggcgc agccatgacc cagtcacgta gcgatagcgg agtgtatact ggcttaacta
     9781 tgcggcatca gagcagattg tactgagagt gcaccatatg cggtgtgaaa taccgcacag
     9841 atgcgtaagg agaaaatacc gcatcaggcg ctcttccgct tcctcgctca ctgactcgct
     9901 gcgctcggtc gttcggctgc ggcgagcggt atcagctcac tcaaaggcgg taatacggtt
     9961 atccacagaa tcaggggata acgcaggaaa gaacatgtga gcaaaaggcc agcaaaaggc
    10021 caggaaccgt aaaaaggccg cgttgctggc gtttttccat aggctccgcc cccctgacga
    10081 gcatcacaaa aatcgacgct caagtcagag gtggcgaaac ccgacaggac tataaagata
    10141 ccaggcgttt ccccctggaa gctccctcgt gcgctctcct gttccgaccc tgccgcttac
    10201 cggatacctg tccgcctttc tcccttcggg aagcgtggcg ctttctcata gctcacgctg
    10261 taggtatctc agttcggtgt aggtcgttcg ctccaagctg ggctgtgtgc acgaaccccc
    10321 cgttcagccc gaccgctgcg ccttatccgg taactatcgt cttgagtcca acccggtaag
    10381 acacgactta tcgccactgg cagcagccac tggtaacagg attagcagag cgaggtatgt
    10441 aggcggtgct acagagttct tgaagtggtg gcctaactac ggctacacta gaaggacagt
    10501 atttggtatc tgcgctctgc tgaagccagt taccttcgga aaaagagttg gtagctcttg
    10561 atccggcaaa caaaccaccg ctggtagcgg tggttttttt gtttgcaagc agcagattac
    10621 gcgcagaaaa aaaggatctc aagaagatcc tttgatcttt tctacggggt ctgacgctca
    10681 gtggaacgaa aactcacgtt aagggatttt ggtcatgcat tctaggtgat tagaaaaact
    10741 catcgagcat caaatgaaac tgcaatttat tcatatcagg attatcaata ccatattttt
    10801 gaaaaagccg tttctgtaat gaaggagaaa actcaccgag gcagttccat aggatggcaa
    10861 gatcctggta tcggtctgcg attccgactc gtccaacatc aatacaacct attaatttcc
    10921 cctcgtcaaa aataaggtta tcaagtgaga aatcaccatg agtgacgact gaatccggtg
    10981 agaatggcaa aagtttatgc atttctttcc agacttgttc aacaggccag ccattacgct
    11041 cgtcatcaaa atcactcgca tcaaccaaac cgttattcat tcgtgattgc gcctgagcga
    11101 gtcgaaatac gcgatcgctg ttaaaaggac aattacaaac aggaatcgaa tgcaaccggc
    11161 gcaggaacac tgccagcgca tcaacaatat tttcacctga atcaggatat tcttctaata
    11221 cctggaatgc tgttttccct gggatcgcag tggtgagtaa ccatgcatca tcaggagtac
    11281 ggataaaatg cttgatggtc ggaagaggca taaattccgt cagccagttt agtctgacca
    11341 tctcatctgt aacaacattg gcaacgctac ctttgccatg tttcagaaac aactctggcg
    11401 catcgggctt cccatacaat cggtagattg tcgcacctga ttgcccgaca ttatcgcgag
    11461 cccatttata cccatataaa tcagcatcca tgttggaatt taatcgcggc cttgagcaag
    11521 acgtttcccg ttgaatatgg ctcataacag aacttattat ttccttcctc ttttctacag
    11581 tatttaaaga taccccaaga agctaattat aacaagacga actccaattc actgttcctt
    11641 gcattctaaa accttaaata ccagaaaaca gctttttcaa agttgttttc aaagttggcg
    11701 tataacatag tatcgacgga gccgattttg aaaccgcggt gatcacaggc agcaacgctc
    11761 tgtcatcgtt acaatcaaca tgctaccctc cgcgagatca tccgtgtttc aaacccggca
    11821 gcttagttgc cgttcttccg aatagcatcg gtaacatgag caaagtctgc cgccttacaa
    11881 cggctctccc gctgacgccg tcccggactg atgggctgcc tgtatcgagt ggtgattttg
    11941 tgccgagctg ccggtcgggg agctgttggc tggctggtgg caggatatat tgtggtgtaa
    12001 caagcttcgt ctcagtca
//


LOCUS       pSgRNA        6719 bp DNA     circular UNK 14-AUG-2021
DEFINITION  (GB1001,GB_UC_1AB,GB0645)pDGB3_alpha2.
ACCESSION   GB_UA_12EB
VERSION     .
KEYWORDS    .
SOURCE      natural DNA sequence
  ORGANISM  unspecified
REFERENCE   1  (bases 1 to 6719)
  AUTHORS   .
  TITLE     Direct Submission
  JOURNAL   Exported Aug 26, 2023 from SnapGene Viewer 7.0.1
            https://www.snapgene.com
FEATURES             Location/Qualifiers
     source          1..6719
                     /mol_type="genomic DNA"
                     /organism="unspecified"
     promoter        5..206
                     /label=AtU6-26
     misc_feature    210..229
                     /label=sgRNA
     misc_feature    230..312
                     /label=sgRNA scaffold
     misc_feature    364..388
                     /label=RB
     misc_feature    1450..2450
                     /label=pVS1 STA region
                     /note="STA region from pVS1 plasmid"
     misc_feature    3043..4043
                     /label=pVS1-Rep ori
                     /note="pVS1-REP; replication origin from pVS1"
     misc_feature    4453..4713
                     /label=pBR322 bom
                     /note="bom site from pBR322"
     rep_origin      4853..5133
                     /label=pBR322 ori
                     /note="pBR322 origin of replication"
     misc_feature    5428..6240
                     /label=KanR
                     /note="kanamycin resistance gene"
     misc_feature    6673..6698
                     /label=LB
ORIGIN
        1 ggagcatctt cattcttaag atatgaagat aatcttcaaa aggcccctgg gaatctgaaa
       61 gaagagaagc aggcccattt atatgggaaa gaacaatagt atttcttata taggcccatt
      121 taagttgaaa acaatcttca aaagtcccac atcgcttaga taagaaaacg aagctgagtt
      181 tatatacagc tagagtcgaa gtagtgattg cattggctgc aaagaaaagg ttttagagct
      241 agaaatagca agttaaaata aggctagtcc gttatcaact tgaaaaagtg gcaccgagtc
      301 ggtgcttttt ttctagaccc agctttcttg tacaaagttg gcattacgct tgagacgaag
      361 ctttgacagg atatattggc gggtaaacct aagagaaaag agcgtttatt agaataatcg
      421 gatatttaaa agggcgtgaa aaggtttatc cgttcgtcca tttgtatgtg catgccaacc
      481 acagggttcc cctcgggatc aaagtacttt gatccaaccc ctccgctgct atagtgcagt
      541 cggcttctga cgttcagtgc agccgtcatc tgaaaacgac atgtcgcaca agtcctaagt
      601 tacgcgacag gctgccgccc tgcccttttc ctggcgtttt cttgtcgcgt gttttagtcg
      661 cataaagtag aatacttgcg actagaaccg gagacattac gccatgaaca agagcgccgc
      721 cgctggcctg ctgggctatg cccgcgtcag caccgacgac caggacttga ccaaccaacg
      781 ggccgaactg cacgcggccg gctgcaccaa gctgttttcc gagaagatca ccggcaccag
      841 gcgcgaccgc ccggagctgg ccaggatgct tgaccaccta cgccctggcg acgttgtgac
      901 agtgaccagg ctagaccgcc tggcccgcag cacccgcgac ctactggaca ttgccgagcg
      961 catccaggag gccggcgcgg gcctgcgtag cctggcagag ccgtgggccg acaccaccac
     1021 gccggccggc cgcatggtgt tgaccgtgtt cgccggcatt gccgagttcg agcgttccct
     1081 aatcatcgac cgcacccgga gcgggcgcga ggccgccaag gcccgaggcg tgaagtttgg
     1141 cccccgccct accctcaccc cggcacagat cgcgcacgcc cgcgagctga tcgaccagga
     1201 aggccgcacc gtgaaagagg cggctgcact gcttggcgtg catcgctcga ccctgtaccg
     1261 cgcacttgag cgcagcgagg aagtgacgcc caccgaggcc aggcggcgcg gtgccttccg
     1321 tgaggacgca ttgaccgagg ccgacgccct ggcggccgcc gagaatgaac gccaagagga
     1381 acaagcatga aaccgcacca ggacggccag gacgaaccgt ttttcattac cgaagagatc
     1441 gaggcggaga tgatcgcggc cgggtacgtg ttcgagccgc ccgcgcacct ctcaaccgtg
     1501 cggctgcatg aaatcctggc cggtttgtct gatgccaagc tggcggcctg gccggccagc
     1561 ttggccgctg aagaaaccga gcgccgccgt ctaaaaaggt gatgtgtatt tgagtaaaac
     1621 agcttgcgtc atgcggtcgc tgcgtatatg atccgatgag taaataaaca aatacgcaag
     1681 gggaacgcat gaaggttatc gctgtactta accagaaagg cgggtcaggc aagacgacca
     1741 tcggaaccca tctagcccgc gccctgcaac tcgccggggc cgatgttctg ttagtcgatt
     1801 ccgatcccca gggcagtgcc cgcgattggg cggccgtgcg ggaagatcaa ccgctaaccg
     1861 ttgtcggcat cgaccgcccg acgattgacc gcgacgtgaa ggccatcggc cggcgcgact
     1921 tcgtagtgat cgacggagcg ccccaggcgg cggacttggc tgtgtccgcg atcaaggcag
     1981 ccgacttcgt gctgattccg gtgcagccaa gcccttacga catatgggcc accgccgacc
     2041 tggtggagct ggttaagcag cgcattgagg tcacggatgg aaggctacaa gcggcctttg
     2101 tcgtgtcgcg ggcgatcaaa ggcacgcgca tcggcggtga ggttgccgag gcgctggccg
     2161 ggtacgagct gcccattctt gagtcccgta tcacgcagcg cgtgagctac ccaggcactg
     2221 ccgccgccgg cacaaccgtt cttgaatcag aacccgaggg cgacgctgcc cgcgaggtcc
     2281 aggcgctggc cgctgaaatt aaatcaaaac tcatttgagt taatgaggta aagagaaaat
     2341 gagcaaaagc acaaacacgc taagtgccgg ccgtccgagc gcacgcagca gcaaggctgc
     2401 aacgttggcc agcctggcag acacgccagc catgaagcgg gtcaactttc agttgccggc
     2461 ggaggatcac accaagctga agatgtacgc ggtacgccaa ggcaagacca ttaccgagct
     2521 gctatctgaa tagatcgcgc agctaccaga gtaaatgagc aaatgaataa atgagtagat
     2581 gaattttagc ggctaaagga ggcggcatgg aaaatcaaga acaaccaggc accgacgccg
     2641 tggaatgccc catgtgtgga ggaacgggcg gttggccagg cgtaagcggc tgggttgtct
     2701 gccggccctg caatggcact ggaaccccca agcccgagga atcggcgtga cggtcgcaaa
     2761 ccatccggcc cggtacaaat cggcgcggcg ctgggtgatg acctggtgga gaagttgaag
     2821 gccgcgcagg ccgcccagcg gcaacgcatc gaggcagaag cacgccccgg tgaatcgtgg
     2881 caagcggccg ctgatcgaat ccgcaaagaa tcccggcaac cgccggcagc cggtgcgccg
     2941 tcgattagga agccgcccaa gggcgacgag caaccagatt ttttcgttcc gatgctctat
     3001 gacgtgggca cccgcgatag tcgcagcatc atggacgtgg ccgttttccg tctgtcgaag
     3061 cgtgaccgac gagctggcga ggtgatccgc tacgagcttc cagacgggca cgtagaggtt
     3121 tccgcagggc cggccggcat ggccagtgtg tgggattacg acctggtact gatggcggtt
     3181 tcccatctaa ccgaatccat gaaccgatac cgggaaggga agggagacaa gcccggccgc
     3241 gtgttccgtc cacacgttgc ggacgtactc aagttctgcc ggcgagccga tggcggaaag
     3301 cagaaagacg acctggtaga aacctgcatt cggttaaaca ccacgcacgt tgccatgcag
     3361 cgtacgaaga aggccaagaa cggccgcctg gtgacggtat ccgagggtga agccttgatt
     3421 agccgctaca agatcgtaaa gagcgaaacc gggcggccgg agtacatcga gatcgagcta
     3481 gctgattgga tgtaccgcga gatcacagaa ggcaagaacc cggacgtgct gacggttcac
     3541 cccgattact ttttgatcga tcccggcatc ggccgttttc tctaccgcct ggcacgccgc
     3601 gccgcaggca aggcagaagc cagatggttg ttcaagacga tctacgaacg cagtggcagc
     3661 gccggagagt tcaagaagtt ctgtttcacc gtgcgcaagc tgatcgggtc aaatgacctg
     3721 ccggagtacg atttgaagga ggaggcgggg caggctggcc cgatcctagt catgcgctac
     3781 cgcaacctga tcgagggcga agcatccgcc ggttcctaat gtacggagca gatgctaggg
     3841 caaattgccc tagcagggga aaaaggtcga aaaggactct ttcctgtgga tagcacgtac
     3901 attgggaacc caaagccgta cattgggaac cggaacccgt acattgggaa cccaaagccg
     3961 tacattggga accggtcaca catgtaagtg actgatataa aagagaaaaa aggcgatttt
     4021 tccgcctaaa actctttaaa acttattaaa actcttaaaa cccgcctggc ctgtgcataa
     4081 ctgtctggcc agcgcacagc cgaagagctg caaaaagcgc ctacccttcg gtcgctgcgc
     4141 tccctacgcc ccgccgcttc gcgtcggcct atcgcggccg ctggccgctc aaaaatggct
     4201 ggcctacggc caggcaatct accagggcgc ggacaagccg cgccgtcgcc actcgaccgc
     4261 cggcgcccac atcaaggcac cctgcctcgc gcgtttcggt gatgacggtg aaaacctctg
     4321 acacatgcag ctcccggtga cggtcacagc ttgtctgtaa gcggatgccg ggagcagaca
     4381 agcccgtcag ggcgcgtcag cgggtgttgg cgggtgtcgg ggcgcagcca tgacccagtc
     4441 acgtagcgat agcggagtgt atactggctt aactatgcgg catcagagca gattgtactg
     4501 agagtgcacc atatgcggtg tgaaataccg cacagatgcg taaggagaaa ataccgcatc
     4561 aggcgctctt ccgcttcctc gctcactgac tcgctgcgct cggtcgttcg gctgcggcga
     4621 gcggtatcag ctcactcaaa ggcggtaata cggttatcca cagaatcagg ggataacgca
     4681 ggaaagaaca tgtgagcaaa aggccagcaa aaggccagga accgtaaaaa ggccgcgttg
     4741 ctggcgtttt tccataggct ccgcccccct gacgagcatc acaaaaatcg acgctcaagt
     4801 cagaggtggc gaaacccgac aggactataa agataccagg cgtttccccc tggaagctcc
     4861 ctcgtgcgct ctcctgttcc gaccctgccg cttaccggat acctgtccgc ctttctccct
     4921 tcgggaagcg tggcgctttc tcatagctca cgctgtaggt atctcagttc ggtgtaggtc
     4981 gttcgctcca agctgggctg tgtgcacgaa ccccccgttc agcccgaccg ctgcgcctta
     5041 tccggtaact atcgtcttga gtccaacccg gtaagacacg acttatcgcc actggcagca
     5101 gccactggta acaggattag cagagcgagg tatgtaggcg gtgctacaga gttcttgaag
     5161 tggtggccta actacggcta cactagaagg acagtatttg gtatctgcgc tctgctgaag
     5221 ccagttacct tcggaaaaag agttggtagc tcttgatccg gcaaacaaac caccgctggt
     5281 agcggtggtt tttttgtttg caagcagcag attacgcgca gaaaaaaagg atctcaagaa
     5341 gatcctttga tcttttctac ggggtctgac gctcagtgga acgaaaactc acgttaaggg
     5401 attttggtca tgcattctag gtgattagaa aaactcatcg agcatcaaat gaaactgcaa
     5461 tttattcata tcaggattat caataccata tttttgaaaa agccgtttct gtaatgaagg
     5521 agaaaactca ccgaggcagt tccataggat ggcaagatcc tggtatcggt ctgcgattcc
     5581 gactcgtcca acatcaatac aacctattaa tttcccctcg tcaaaaataa ggttatcaag
     5641 tgagaaatca ccatgagtga cgactgaatc cggtgagaat ggcaaaagtt tatgcatttc
     5701 tttccagact tgttcaacag gccagccatt acgctcgtca tcaaaatcac tcgcatcaac
     5761 caaaccgtta ttcattcgtg attgcgcctg agcgagtcga aatacgcgat cgctgttaaa
     5821 aggacaatta caaacaggaa tcgaatgcaa ccggcgcagg aacactgcca gcgcatcaac
     5881 aatattttca cctgaatcag gatattcttc taatacctgg aatgctgttt tccctgggat
     5941 cgcagtggtg agtaaccatg catcatcagg agtacggata aaatgcttga tggtcggaag
     6001 aggcataaat tccgtcagcc agtttagtct gaccatctca tctgtaacat cattggcaac
     6061 gctacctttg ccatgtttca gaaacaactc tggcgcatcg ggcttcccat acaatcggta
     6121 gattgtcgca cctgattgcc cgacattatc gcgagcccat ttatacccat ataaatcagc
     6181 atccatgttg gaatttaatc gcggccttga gcaagacgtt tcccgttgaa tatggctcat
     6241 aacagaactt attatttcct tcctcttttc tacagtattt aaagataccc caagaagcta
     6301 attataacaa gacgaactcc aattcactgt tccttgcatt ctaaaacctt aaataccaga
     6361 aaacagcttt ttcaaagttg ttttcaaagt tggcgtataa catagtatcg acggagccga
     6421 ttttgaaacc gcggtgatca caggcagcaa cgctctgtca tcgttacaat caacatgcta
     6481 ccctccgcga gatcatccgt gtttcaaacc cggcagctta gttgccgttc ttccgaatag
     6541 catcggtaac atgagcaaag tctgccgcct tacaacggct ctcccgctga cgccgtcccg
     6601 gactgatggg ctgcctgtat cgagtggtga ttttgtgccg agctgccggt cggggagctg
     6661 ttggctggct ggtggcagga tatattgtgg tgtaaacata acaagcttcg tctcagtca
//
