# Supplementary material for: Generation and physiological characterization of genome-edited Nicotiana benthamiana plants containing zeaxanthin as the only leaf xanthophyll
Source: Planta. 2023 Oct 5;258(5):93. doi: 10.1007/s00425-023-04248-3 (PMC10556183; doi:10.1007/s00425-023-04248-3)
Supplement: Supplementary file 3 — File S3 p19.gb map (GB 12 KB) [file 425_2023_4248_MOESM3_ESM.gb]

LOCUS       p19        8420 bp DNA     circular UNK 14-AUG-2021
DEFINITION  (GB0030,GB0038,GB0037)pDGB3_alpha2.
ACCESSION   GB1203
VERSION     .
KEYWORDS    .
SOURCE      natural DNA sequence
  ORGANISM  unspecified
REFERENCE   1  (bases 1 to 8420)
  AUTHORS   .
  TITLE     Direct Submission
  JOURNAL   Exported Aug 26, 2023 from SnapGene Viewer 7.0.1
            https://www.snapgene.com
FEATURES             Location/Qualifiers
     source          1..8420
                     /mol_type="genomic DNA"
                     /organism="unspecified"
     promoter        5..1031
                     /label=35S
     CDS             1033..1548
                     /codon_start=1
                     /label=P19
                     /translation="MERAIQGNDAREQANSERWDGGSGGTTSPFKLPDESPSWTEWRLH
                     NDETNSNQDNPLGFKESWGFGKVVFKRYLRYDRTEASLHRVLGSWTGDSVNYAASRFFG
                     FDQIGCTYSIRFRGVSITVSGGSRTLQHLCEMAIRSKQELLQLAPIEVESNVSRGCPEG
                     TETFEKESE"
     terminator      1552..2047
                     /label=nosT
     misc_feature    2065..2089
                     /label=RB
     misc_feature    3151..4151
                     /label=pVS1 STA region
     misc_feature    4744..5744
                     /label=pVS1 Rep ori
     misc_feature    6154..6414
                     /label=pBR322 bom
                     /note="bom site from pBR322"
     misc_feature    6554..6834
                     /label=pBR322 ori
     misc_feature    7126..7941
                     /gene="aph(3')-Ia"
                     /product="aminoglycoside phosphotransferase"
                     /label=KanR
                     /note="confers resistance to kanamycin in bacteria or G418 
                     (Geneticin(R)) in eukaryotes"
     misc_feature    8374..8399
                     /label=LB
ORIGIN
        1 ggagactaga gccaagctga tctcctttgc cccggagatc accatggacg actttctcta
       61 tctctacgat ctaggaagaa agttcgacgg agaaggtgac gataccatgt tcaccaccga
      121 taatgagaag attagcctct tcaatttcag aaagaatgct gacccacaga tggttagaga
      181 ggcctacgcg gcaggtctga tcaagacgat ctacccgagt aataatctcc aggagatcaa
      241 ataccttccc aagaaggtta aagatgcagt caaaagattc aggactaact gcatcaagaa
      301 cacagagaaa gatatatttc tcaagatcag aagtactatt ccagtatgga cgattcaagg
      361 cttgcttcat aaaccaaggc aagtaataga gattggagtc tctaagaaag tagttcctac
      421 tgaatcaaag gccatggagt caaaaattca gatcgaggat ctaacagaac tcgccgtgaa
      481 gactggcgaa cagttcatac agagtctttt acgactcaat gacaagaaga aaatcttcgt
      541 caacatggtg gagcacgaca ctctcgtcta ctccaagaat atcaaagata cagtctcaga
      601 agaccaaagg gctattgaga cttttcaaca aagggtaata tcgggaaacc tcctcggatt
      661 ccattgccca gctatctgtc acttcatcaa aaggacagta gaaaaggaag gtggcaccta
      721 caaatgccat cattgcgata aaggaaaggc tatcgttcaa gatgcctctg ccgacagtgg
      781 tcccaaagat ggacccccac ccacgaggag catcgtggaa aaagaagacg ttccaaccac
      841 gtcttcaaag caagtggatt gatgtgatat ctccactgac gtaagggatg acgcacaatc
      901 ccactatcct tcgcaagacc cttcctctat ataaggaagt tcatttcatt tggagaggac
      961 tccggtattt ttacaacaat accacaacaa aacaaacaac aaacaacatt acaatttact
     1021 attctagtcg aaatggaacg agctatacaa ggaaacgacg ctagggaaca agctaacagt
     1081 gaacgttggg atggaggatc aggaggtacc acttctccct tcaaacttcc tgacgaaagt
     1141 ccgagttgga ctgagtggcg gctacataac gatgagacta attcgaatca agataatccc
     1201 cttggtttca aggaaagctg gggtttcggg aaagttgtat ttaagagata tctcagatac
     1261 gacaggacgg aagcttcact gcacagagtc cttggatctt ggacgggaga ttcggttaac
     1321 tatgcagcat ctcgattttt cggtttcgac cagatcggat gtacctatag tattcggttt
     1381 cgaggagtta gtatcaccgt ttctggaggc tctcgaactc ttcagcatct ctgtgagatg
     1441 gcaattcggt ctaagcaaga actgctacag cttgccccaa tcgaagtgga aagtaatgta
     1501 tcaagaggat gccctgaagg tactgaaacc ttcgaaaaag aaagcgagtg agcttggaat
     1561 ggatcttcga tcccgatcgt tcaaacattt ggcaataaag tttcttaaga ttgaatcctg
     1621 ttgccggtct tgcgacgatt atcatataat ttctgttgaa ttacgttaag catgtaataa
     1681 ttaacatgta atgcatgacg ttatttatga gatgggtttt tatgattaga gtcccgcaat
     1741 tatacattta atacgcgata gaaaacaaaa tatagcgcgc aaactaggat aaattatcgc
     1801 gcdcggtgtc atctatgtta ctagatcggg aattgccaag ctaattcttg aagacgaaag
     1861 ggcctcgtga tacgcctatt tttataggtt aatgtcatga taataatggt ttcttagacg
     1921 tcaggtggca cttttcgggg aaatgtgcgc ggaaccccta tttgtttatt tttctaaata
     1981 cattcaaata tgtatccgct catgagacaa taaccctgat aaatgcttca ataatgggac
     2041 cgactcgcgc ttgagacgaa gctttgacag gatatattgg cgggtaaacc taagagaaaa
     2101 gagcgtttat tagaataatc ggatatttaa aagggcgtga aaaggtttat ccgttcgtcc
     2161 atttgtatgt gcatgccaac cacagggttc ccctcgggat caaagtactt tgatccaacc
     2221 cctccgctgc tatagtgcag tcggcttctg acgttcagtg cagccgtcat ctgaaaacga
     2281 catgtcgcac aagtcctaag ttacgcgaca ggctgccgcc ctgccctttt cctggcgttt
     2341 tcttgtcgcg tgttttagtc gcataaagta gaatacttgc gactagaacc ggagacatta
     2401 cgccatgaac aagagcgccg ccgctggcct gctgggctat gcccgcgtca gcaccgacga
     2461 ccaggacttg accaaccaac gggccgaact gcacgcggcc ggctgcacca agctgttttc
     2521 cgagaagatc accggcacca ggcgcgaccg cccggagctg gccaggatgc ttgaccacct
     2581 acgccctggc gacgttgtga cagtgaccag gctagaccgc ctggcccgca gcacccgcga
     2641 cctactggac attgccgagc gcatccagga ggccggcgcg ggcctgcgta gcctggcaga
     2701 gccgtgggcc gacaccacca cgccggccgg ccgcatggtg ttgaccgtgt tcgccggcat
     2761 tgccgagttc gagcgttccc taatcatcga ccgcacccgg agcgggcgcg aggccgccaa
     2821 ggcccgaggc gtgaagtttg gcccccgccc taccctcacc ccggcacaga tcgcgcacgc
     2881 ccgcgagctg atcgaccagg aaggccgcac cgtgaaagag gcggctgcac tgcttggcgt
     2941 gcatcgctcg accctgtacc gcgcacttga gcgcagcgag gaagtgacgc ccaccgaggc
     3001 caggcggcgc ggtgccttcc gtgaggacgc attgaccgag gccgacgccc tggcggccgc
     3061 cgagaatgaa cgccaagagg aacaagcatg aaaccgcacc aggacggcca ggacgaaccg
     3121 tttttcatta ccgaagagat cgaggcggag atgatcgcgg ccgggtacgt gttcgagccg
     3181 cccgcgcacc tctcaaccgt gcggctgcat gaaatcctgg ccggtttgtc tgatgccaag
     3241 ctggcggcct ggccggccag cttggccgct gaagaaaccg agcgccgccg tctaaaaagg
     3301 tgatgtgtat ttgagtaaaa cagcttgcgt catgcggtcg ctgcgtatat gatccgatga
     3361 gtaaataaac aaatacgcaa ggggaacgca tgaaggttat cgctgtactt aaccagaaag
     3421 gcgggtcagg caagacgacc atcggaaccc atctagcccg cgccctgcaa ctcgccgggg
     3481 ccgatgttct gttagtcgat tccgatcccc agggcagtgc ccgcgattgg gcggccgtgc
     3541 gggaagatca accgctaacc gttgtcggca tcgaccgccc gacgattgac cgcgacgtga
     3601 aggccatcgg ccggcgcgac ttcgtagtga tcgacggagc gccccaggcg gcggacttgg
     3661 ctgtgtccgc gatcaaggca gccgacttcg tgctgattcc ggtgcagcca agcccttacg
     3721 acatatgggc caccgccgac ctggtggagc tggttaagca gcgcattgag gtcacggatg
     3781 gaaggctaca agcggccttt gtcgtgtcgc gggcgatcaa aggcacgcgc atcggcggtg
     3841 aggttgccga ggcgctggcc gggtacgagc tgcccattct tgagtcccgt atcacgcagc
     3901 gcgtgagcta cccaggcact gccgccgccg gcacaaccgt tcttgaatca gaacccgagg
     3961 gcgacgctgc ccgcgaggtc caggcgctgg ccgctgaaat taaatcaaaa ctcatttgag
     4021 ttaatgaggt aaagagaaaa tgagcaaaag cacaaacacg ctaagtgccg gccgtccgag
     4081 cgcacgcagc agcaaggctg caacgttggc cagcctggca gacacgccag ccatgaagcg
     4141 ggtcaacttt cagttgccgg cggaggatca caccaagctg aagatgtacg cggtacgcca
     4201 aggcaagacc attaccgagc tgctatctga atagatcgcg cagctaccag agtaaatgag
     4261 caaatgaata aatgagtaga tgaattttag cggctaaagg aggcggcatg gaaaatcaag
     4321 aacaaccagg caccgacgcc gtggaatgcc ccatgtgtgg aggaacgggc ggttggccag
     4381 gcgtaagcgg ctgggttgtc tgccggccct gcaatggcac tggaaccccc aagcccgagg
     4441 aatcggcgtg acggtcgcaa accatccggc ccggtacaaa tcggcgcggc gctgggtgat
     4501 gacctggtgg agaagttgaa ggccgcgcag gccgcccagc ggcaacgcat cgaggcagaa
     4561 gcacgccccg gtgaatcgtg gcaagcggcc gctgatcgaa tccgcaaaga atcccggcaa
     4621 ccgccggcag ccggtgcgcc gtcgattagg aagccgccca agggcgacga gcaaccagat
     4681 tttttcgttc cgatgctcta tgacgtgggc acccgcgata gtcgcagcat catggacgtg
     4741 gccgttttcc gtctgtcgaa gcgtgaccga cgagctggcg aggtgatccg ctacgagctt
     4801 ccagacgggc acgtagaggt ttccgcaggg ccggccggca tggccagtgt gtgggattac
     4861 gacctggtac tgatggcggt ttcccatcta accgaatcca tgaaccgata ccgggaaggg
     4921 aagggagaca agcccggccg cgtgttccgt ccacacgttg cggacgtact caagttctgc
     4981 cggcgagccg atggcggaaa gcagaaagac gacctggtag aaacctgcat tcggttaaac
     5041 accacgcacg ttgccatgca gcgtacgaag aaggccaaga acggccgcct ggtgacggta
     5101 tccgagggtg aagccttgat tagccgctac aagatcgtaa agagcgaaac cgggcggccg
     5161 gagtacatcg agatcgagct agctgattgg atgtaccgcg agatcacaga aggcaagaac
     5221 ccggacgtgc tgacggttca ccccgattac tttttgatcg atcccggcat cggccgtttt
     5281 ctctaccgcc tggcacgccg cgccgcaggc aaggcagaag ccagatggtt gttcaagacg
     5341 atctacgaac gcagtggcag cgccggagag ttcaagaagt tctgtttcac cgtgcgcaag
     5401 ctgatcgggt caaatgacct gccggagtac gatttgaagg aggaggcggg gcaggctggc
     5461 ccgatcctag tcatgcgcta ccgcaacctg atcgagggcg aagcatccgc cggttcctaa
     5521 tgtacggagc agatgctagg gcaaattgcc ctagcagggg aaaaaggtcg aaaaggactc
     5581 tttcctgtgg atagcacgta cattgggaac ccaaagccgt acattgggaa ccggaacccg
     5641 tacattggga acccaaagcc gtacattggg aaccggtcac acatgtaagt gactgatata
     5701 aaagagaaaa aaggcgattt ttccgcctaa aactctttaa aacttattaa aactcttaaa
     5761 acccgcctgg cctgtgcata actgtctggc cagcgcacag ccgaagagct gcaaaaagcg
     5821 cctacccttc ggtcgctgcg ctccctacgc cccgccgctt cgcgtcggcc tatcgcggcc
     5881 gctggccgct caaaaatggc tggcctacgg ccaggcaatc taccagggcg cggacaagcc
     5941 gcgccgtcgc cactcgaccg ccggcgccca catcaaggca ccctgcctcg cgcgtttcgg
     6001 tgatgacggt gaaaacctct gacacatgca gctcccggtg acggtcacag cttgtctgta
     6061 agcggatgcc gggagcagac aagcccgtca gggcgcgtca gcgggtgttg gcgggtgtcg
     6121 gggcgcagcc atgacccagt cacgtagcga tagcggagtg tatactggct taactatgcg
     6181 gcatcagagc agattgtact gagagtgcac catatgcggt gtgaaatacc gcacagatgc
     6241 gtaaggagaa aataccgcat caggcgctct tccgcttcct cgctcactga ctcgctgcgc
     6301 tcggtcgttc ggctgcggcg agcggtatca gctcactcaa aggcggtaat acggttatcc
     6361 acagaatcag gggataacgc aggaaagaac atgtgagcaa aaggccagca aaaggccagg
     6421 aaccgtaaaa aggccgcgtt gctggcgttt ttccataggc tccgcccccc tgacgagcat
     6481 cacaaaaatc gacgctcaag tcagaggtgg cgaaacccga caggactata aagataccag
     6541 gcgtttcccc ctggaagctc cctcgtgcgc tctcctgttc cgaccctgcc gcttaccgga
     6601 tacctgtccg cctttctccc ttcgggaagc gtggcgcttt ctcatagctc acgctgtagg
     6661 tatctcagtt cggtgtaggt cgttcgctcc aagctgggct gtgtgcacga accccccgtt
     6721 cagcccgacc gctgcgcctt atccggtaac tatcgtcttg agtccaaccc ggtaagacac
     6781 gacttatcgc cactggcagc agccactggt aacaggatta gcagagcgag gtatgtaggc
     6841 ggtgctacag agttcttgaa gtggtggcct aactacggct acactagaag gacagtattt
     6901 ggtatctgcg ctctgctgaa gccagttacc ttcggaaaaa gagttggtag ctcttgatcc
     6961 ggcaaacaaa ccaccgctgg tagcggtggt ttttttgttt gcaagcagca gattacgcgc
     7021 agaaaaaaag gatctcaaga agatcctttg atcttttcta cggggtctga cgctcagtgg
     7081 aacgaaaact cacgttaagg gattttggtc atgcattcta ggtgattaga aaaactcatc
     7141 gagcatcaaa tgaaactgca atttattcat atcaggatta tcaataccat atttttgaaa
     7201 aagccgtttc tgtaatgaag gagaaaactc accgaggcag ttccatagga tggcaagatc
     7261 ctggtatcgg tctgcgattc cgactcgtcc aacatcaata caacctatta atttcccctc
     7321 gtcaaaaata aggttatcaa gtgagaaatc accatgagtg acgactgaat ccggtgagaa
     7381 tggcaaaagt ttatgcattt ctttccagac ttgttcaaca ggccagccat tacgctcgtc
     7441 atcaaaatca ctcgcatcaa ccaaaccgtt attcattcgt gattgcgcct gagcgagtcg
     7501 aaatacgcga tcgctgttaa aaggacaatt acaaacagga atcgaatgca accggcgcag
     7561 gaacactgcc agcgcatcaa caatattttc acctgaatca ggatattctt ctaatacctg
     7621 gaatgctgtt ttccctggga tcgcagtggt gagtaaccat gcatcatcag gagtacggat
     7681 aaaatgcttg atggtcggaa gaggcataaa ttccgtcagc cagtttagtc tgaccatctc
     7741 atctgtaaca tcattggcaa cgctaccttt gccatgtttc agaaacaact ctggcgcatc
     7801 gggcttccca tacaatcggt agattgtcgc acctgattgc ccgacattat cgcgagccca
     7861 tttataccca tataaatcag catccatgtt ggaatttaat cgcggccttg agcaagacgt
     7921 ttcccgttga atatggctca taacagaact tattatttcc ttcctctttt ctacagtatt
     7981 taaagatacc ccaagaagct aattataaca agacgaactc caattcactg ttccttgcat
     8041 tctaaaacct taaataccag aaaacagctt tttcaaagtt gttttcaaag ttggcgtata
     8101 acatagtatc gacggagccg attttgaaac cgcggtgatc acaggcagca acgctctgtc
     8161 atcgttacaa tcaacatgct accctccgcg agatcatccg tgtttcaaac ccggcagctt
     8221 agttgccgtt cttccgaata gcatcggtaa catgagcaaa gtctgccgcc ttacaacggc
     8281 tctcccgctg acgccgtccc ggactgatgg gctgcctgta tcgagtggtg attttgtgcc
     8341 gagctgccgg tcggggagct gttggctggc tggtggcagg atatattgtg gtgtaaacat
     8401 aacaagcttc gtctcagtca
//
