# Supplementary material for: Generation and physiological characterization of genome-edited Nicotiana benthamiana plants containing zeaxanthin as the only leaf xanthophyll
Source: Planta. 2023 Oct 5;258(5):93. doi: 10.1007/s00425-023-04248-3 (PMC10556183; doi:10.1007/s00425-023-04248-3)
Supplement: Supplementary file 4 — File S4 pAtCas9-NPTII.gb map (GB 20 KB) [file 425_2023_4248_MOESM4_ESM.gb]

LOCUS       pAtCas9-NPTII       14077 bp DNA     circular SYN 26-AUG-2023
DEFINITION  synthetic circular DNA
ACCESSION   .
VERSION     .
KEYWORDS    pATCAs9-NPTII
SOURCE      synthetic DNA construct
  ORGANISM  synthetic DNA construct
REFERENCE   1  (bases 1 to 14077)
  AUTHORS   shdema
  TITLE     Direct Submission
  JOURNAL   Exported Aug 26, 2023 from SnapGene Viewer 7.0.1
            https://www.snapgene.com
FEATURES             Location/Qualifiers
     source          1..14077
                     /mol_type="other DNA"
                     /organism="synthetic DNA construct"
     terminator      11..263
                     /label=NOSt
                     /note="nopaline synthase terminator and poly(A) signal"
     misc_feature    888..1709
                     /label=NPTII
     promoter        1710..1893
                     /function="NOS promoter"
                     /label=NOSp
                     /note="nopaline synthase promoter"
     misc_feature    1921..2892
                     /label=AtUBI
                     /label=ubi\promotor
                     /note="/vntifkey=21"
     misc_feature    2910..7046
                     /label=atCAS9
                     /note="/vntifkey=61"
     misc_feature    7023..7043
                     /product="nuclear localization signal of SV40 (simian virus
                     40) large T antigen"
                     /label=SV40-NLS
     misc_feature    7061..7529
                     /label=PEA3At
                     /label=pea\3a\terminator
                     /note="/vntifkey=21"
     misc_feature    7727..7751
                     /label=RB
                     /note="/vntifkey=21"
     misc_feature    8813..9813
                     /label=pVS1 STA region
     misc_feature    10406..11406
                     /label=pVS1-Rep ori
     misc_feature    11816..12076
                     /label=pBR322 bom
     misc_feature    12216..12496
                     /label=pBR322 ori
     misc_feature    12788..13603
                     /gene="aph(3')-Ia"
                     /product="aminoglycoside phosphotransferase"
                     /label=KanR
                     /note="confers resistance to kanamycin in bacteria or G418 
                     (Geneticin(R)) in eukaryotes"
     misc_feature    14036..14061
                     /label=LB
                     /note="/vntifkey=21"
ORIGIN
        1 ggagagcgtc gatctagtaa catagatgac accgcgcgcg ataatttatc ctagtttgcg
       61 cgctatattt tgttttctat cgcgtattaa atgtataatt gcgggactct aatcataaaa
      121 acccatctca taaataacgt catgcattac atgttaatta ttacatgctt aacgtaattc
      181 aacagaaatt atatgataat catcgcaaga ccggcaacag gattcaatct taagaaactt
      241 tattgccaaa tgtttgaacg atctgcttcg acgcactcct tctttactcc accatctcgt
      301 ccttattgaa aacgtgggta gcaccaaaac gaatcaagtc gctggaactg aagttaccaa
      361 tcacgctgga tgatttgcca gttggattaa tcttgccttt ccccgcatga ataatattga
      421 tgaatgcatg cgtgaggggt agttcgatgt tggcaatagc tgcaattgcc gcgacatcct
      481 ccaacgagca taattcttca gaaaaatagc gatgttccat gttgtcaggg catgcatgat
      541 gcacgttatg aggtgacggt gctaggcagt attccctcaa agtttcatag tcagtatcat
      601 attcatcatt gcattcctgc aagagagaat tgagacgcaa tccacacgct gcggcaacct
      661 tccggcgttc gtggtctatt tgctcttgga cgttgcaaac gtaagtgttg gatcggggtg
      721 ggcgaagaac tccagcatga gatccccgcg ctggaggatc atccagccgg cgtcccggaa
      781 aacgattccg aagcccaacc tttcatagaa ggcggcggtg gaatcgaaat ctcgtgatgg
      841 caggttgggc gtcgcttggt cggtcatttc gaaccccaga gtcccgctca gaagaactcg
      901 tcaagaaggc gatagaaggc gatgcgctgc gaatcgggag cggcgatacc gtaaagcacg
      961 aggaagcggt cagcccattc gccgccaagc tcttcagcaa tatcacgggt agccaacgct
     1021 atgtcctgat agcggtccgc cacacccagc cggccacagt cgatgaatcc agaaaagcgg
     1081 ccattttcca ccatgatatt cggcaagcag gcatcgccat gggtcacgac gagatcctcg
     1141 ccgtcgggca tgcgcgcctt gagcctggcg aacagttcgg ctggcgcgag cccctgatgc
     1201 tcttcgtcca gatcatcctg atcgacaaga ccggcttcca tccgagtacg tgctcgctcg
     1261 atgcgatgtt tcgcttggtg gtcgaatggg caggtagccg gatcaagcgt atgcagccgc
     1321 cgcattgcat cagccatgat ggatactttc tcggcaggag caaggtgaga tgacaggaga
     1381 tcctgccccg gcacttcgcc caatagcagc cagtcccttc ccgcttcagt gacaacgtcg
     1441 agcacagctg cgcaaggaac gcccgtcgtg gccagccacg atagccgcgc tgcctcgtcc
     1501 tgcagttcat tcagggcacc ggacaggtcg gtcttgacaa aaagaaccgg gcgcccctgc
     1561 gctgacagcc ggaacacggc ggcatcagag cagccgattg tctgttgtgc ccagtcatag
     1621 ccgaatagcc tctccaccca agcggccgga gaacctgccc ggatccgggc ggaaataggt
     1681 aaagaagttg cggataaggt aattgccatt gcagattatt tggattgaga gtgaatatga
     1741 gactctaatt ggataccgag gggaatttat ggaacgtcag tggagcattt ttgacaagaa
     1801 atatttgcta gctgatagtg accttaggcg acttttgaac gcgcaataat ggtttctgac
     1861 gtatgtgctt agctcattaa actccagaaa cccctccgtc aggagcatga ttacgaattc
     1921 aaaaattacg gatatgaata taggcatatc cgtatccgaa ttatccgttt gacagctagc
     1981 aacgattgta caattgcttc tttaaaaaag gaagaaagaa agaaagaaaa gaatcaacat
     2041 cagcgttaac aaacggcccc gttacggccc aaacggtcat atagagtaac ggcgttaagc
     2101 gttgaaagac tcctatcgaa atacgtaacc gcaaacgtgt catagtcaga tcccctcttc
     2161 cttcaccgcc tcaaacacaa aaataatctt ctacagccta tatatacaac ccccccttct
     2221 atctctcctt tctcacaatt catcatcttt ctttctctac ccccaatttt aagaaatcct
     2281 ctcttctcct cttcattttc aaggtaaatc tctctctctc tctctctctc tgttattcct
     2341 tgttttaatt aggtatgtat tattgctagt ttgttaatct gcttatctta tgtatgcctt
     2401 atgtgaatat ctttatcttg ttcatctcat ccgtttagaa gctataaatt tgttgatttg
     2461 actgtgtatc tacacgtggt tatgtttata tctaatcaga tatgaatttc ttcatattgt
     2521 tgcgtttgtg tgtaccaatc cgaaatcgtt gatttttttc atttaatcgt gtagctaatt
     2581 gtacgtatac atatggatct acgtatcaat tgttcatctg tttgtgtttg tatgtataca
     2641 gatctgaaaa catcacttct ctcatctgat tgtgttgtta catacataga tatagatctg
     2701 ttatatcatt ttttttatta attgtgtata tatatatgtg catagatctg gattacatga
     2761 ttgtgattat ttacatgatt ttgttattta cgtatgtata tatgtagatc tggacttttt
     2821 ggagttgttg acttgattgt atttgtgtgt gtatatgtgt gttctgatct tgatatgtta
     2881 tgtatgtgca gcgaattcgg cgcgccatgg ataagaagta ctctatcgga ctcgatatcg
     2941 gaactaactc tgtgggatgg gctgtgatca ccgatgagta caaggtgcca tctaagaagt
     3001 tcaaggttct cggaaacacc gataggcact ctatcaagaa aaaccttatc ggtgctctcc
     3061 tcttcgattc tggtgaaact gctgaggcta ccagactcaa gagaaccgct agaagaaggt
     3121 acaccagaag aaagaacagg atctgctacc tccaagagat cttctctaac gagatggcta
     3181 aagtggatga ttcattcttc cacaggctcg aagagtcatt cctcgtggaa gaagataaga
     3241 agcacgagag gcaccctatc ttcggaaaca tcgttgatga ggtggcatac cacgagaagt
     3301 accctactat ctaccacctc agaaagaagc tcgttgattc tactgataag gctgatctca
     3361 ggctcatcta cctcgctctc gctcacatga tcaagttcag aggacacttc ctcatcgagg
     3421 gtgatctcaa ccctgataac tctgatgtgg ataagttgtt catccagctc gtgcagacct
     3481 acaaccagct tttcgaagag aaccctatca acgcttcagg tgtggatgct aaggctatcc
     3541 tctctgctag gctctctaag tcaagaaggc ttgagaacct cattgctcag ctccctggtg
     3601 agaagaagaa cggacttttc ggaaacttga tcgctctctc tctcggactc acccctaact
     3661 tcaagtctaa cttcgatctc gctgaggatg caaagctcca gctctcaaag gatacctacg
     3721 atgatgatct cgataacctc ctcgctcaga tcggagatca gtacgctgat ttgttcctcg
     3781 ctgctaagaa cctctctgat gctatcctcc tcagtgatat cctcagagtg aacaccgaga
     3841 tcaccaaggc tccactctca gcttctatga tcaagagata cgatgagcac caccaggatc
     3901 tcacacttct caaggctctt gttagacagc agctcccaga gaagtacaaa gagattttct
     3961 tcgatcagtc taagaacgga tacgctggtt acatcgatgg tggtgcatct caagaagagt
     4021 tctacaagtt catcaagcct atcctcgaga agatggatgg aaccgaggaa ctcctcgtga
     4081 agctcaatag agaggatctt ctcagaaagc agaggacctt cgataacgga tctatccctc
     4141 atcagatcca cctcggagag ttgcacgcta tccttagaag gcaagaggat ttctacccat
     4201 tcctcaagga taacagggaa aagattgaga agattctcac cttcagaatc ccttactacg
     4261 tgggacctct cgctagagga aactcaagat tcgcttggat gaccagaaag tctgaggaaa
     4321 ccatcacccc ttggaacttc gaagaggtgg tggataaggg tgctagtgct cagtctttca
     4381 tcgagaggat gaccaacttc gataagaacc ttccaaacga gaaggtgctc cctaagcact
     4441 ctttgctcta cgagtacttc accgtgtaca acgagttgac caaggttaag tacgtgaccg
     4501 agggaatgag gaagcctgct tttttgtcag gtgagcaaaa gaaggctatc gttgatctct
     4561 tgttcaagac caacagaaag gtgaccgtga agcagctcaa agaggattac ttcaagaaaa
     4621 tcgagtgctt cgattcagtt gagatttctg gtgttgagga taggttcaac gcatctctcg
     4681 gaacctacca cgatctcctc aagatcatta aggataagga tttcttggat aacgaggaaa
     4741 acgaggatat cttggaggat atcgttctta ccctcaccct ctttgaagat agagagatga
     4801 ttgaagaaag gctcaagacc tacgctcatc tcttcgatga taaggtgatg aagcagttga
     4861 agagaagaag atacactggt tggggaaggc tctcaagaaa gctcattaac ggaatcaggg
     4921 ataagcagtc tggaaagaca atccttgatt tcctcaagtc tgatggattc gctaacagaa
     4981 acttcatgca gctcatccac gatgattctc tcacctttaa agaggatatc cagaaggctc
     5041 aggtttcagg acagggtgat agtctccatg agcatatcgc taacctcgct ggatctcctg
     5101 caatcaagaa gggaatcctc cagactgtga aggttgtgga tgagttggtg aaggtgatgg
     5161 gaaggcataa gcctgagaac atcgtgatcg aaatggctag agagaaccag accactcaga
     5221 agggacagaa gaactctagg gaaaggatga agaggatcga ggaaggtatc aaagagcttg
     5281 gatctcagat cctcaaagag caccctgttg agaacactca gctccagaat gagaagctct
     5341 acctctacta cctccagaac ggaagggata tgtatgtgga tcaagagttg gatatcaaca
     5401 ggctctctga ttacgatgtt gatcatatcg tgccacagtc attcttgaag gatgattcta
     5461 tcgataacaa ggtgctcacc aggtctgata agaacagggg taagagtgat aacgtgccaa
     5521 gtgaagaggt tgtgaagaaa atgaagaact attggaggca gctcctcaac gctaagctca
     5581 tcactcagag aaagttcgat aacttgacta aggctgagag gggaggactc tctgaattgg
     5641 ataaggcagg attcatcaag aggcagcttg tggaaaccag gcagatcact aagcacgttg
     5701 cacagatcct cgattctagg atgaacacca agtacgatga gaacgataag ttgatcaggg
     5761 aagtgaaggt tatcaccctc aagtcaaagc tcgtgtctga tttcagaaag gatttccaat
     5821 tctacaaggt gagggaaatc aacaactacc accacgctca cgatgcttac cttaacgctg
     5881 ttgttggaac cgctctcatc aagaagtatc ctaagctcga gtcagagttc gtgtacggtg
     5941 attacaaggt gtacgatgtg aggaagatga tcgctaagtc tgagcaagag atcggaaagg
     6001 ctaccgctaa gtatttcttc tactctaaca tcatgaattt cttcaagacc gagattaccc
     6061 tcgctaacgg tgagatcaga aagaggccac tcatcgagac aaacggtgaa acaggtgaga
     6121 tcgtgtggga taagggaagg gatttcgcta ccgttagaaa ggtgctctct atgccacagg
     6181 tgaacatcgt taagaaaacc gaggtgcaga ccggtggatt ctctaaagag tctatcctcc
     6241 ctaagaggaa ctctgataag ctcattgcta ggaagaagga ttgggaccct aagaaatacg
     6301 gtggtttcga ttctcctacc gtggcttact ctgttctcgt tgtggctaag gttgagaagg
     6361 gaaagagtaa gaagctcaag tctgttaagg aacttctcgg aatcactatc atggaaaggt
     6421 catctttcga gaagaaccca atcgatttcc tcgaggctaa gggatacaaa gaggttaaga
     6481 aggatctcat catcaagctc ccaaagtact cactcttcga actcgagaac ggtagaaaga
     6541 ggatgctcgc ttctgctggt gagcttcaaa agggaaacga gcttgctctc ccatctaagt
     6601 acgttaactt tctttacctc gcttctcact acgagaagtt gaagggatct ccagaagata
     6661 acgagcagaa gcaacttttc gttgagcagc acaagcacta cttggatgag atcatcgagc
     6721 agatctctga gttctctaaa agggtgatcc tcgctgatgc aaacctcgat aaggtgttgt
     6781 ctgcttacaa caagcacaga gataagccta tcagggaaca ggcagagaac atcatccatc
     6841 tcttcaccct taccaacctc ggtgctcctg ctgctttcaa gtacttcgat acaaccatcg
     6901 ataggaagag atacacctct accaaagaag tgctcgatgc taccctcatc catcagtcta
     6961 tcactggact ctacgagact aggatcgatc tctcacagct cggtggtgat tcaagggctg
     7021 atcctaagaa gaagaggaag gtttgaggcg cgccgagctc caggcctccc agctttcgtc
     7081 cgtatcatcg gtttcgacaa cgttcgtcaa gttcaatgca tcagtttcat tgcccacaca
     7141 ccagaatcct actaagtttg agtattatgg cattggaaaa gctgttttct tctatcattt
     7201 gttctgcttg taatttactg tgttctttca gtttttgttt tcggacatca aaatgcaaat
     7261 ggatggataa gagttaataa atgatatggt ccttttgttc attctcaaat tattattatc
     7321 tgttgttttt actttaatgg gttgaattta agtaagaaag gaactaacag tgtgatatta
     7381 aggtgcaatg ttagacatat aaaacagtct ttcacctctc tttggttatg tcttgaattg
     7441 gtttgtttct tcacttatct gtgtaatcaa gtttactatg agtctatgat caagtaatta
     7501 tgcaatcaag ttaagtacag tataggcttg agctccctag gcctcgctgt caggagtctc
     7561 aatggtaact ttactcttta tttaaccata catttttttt tatttttttc actttgttct
     7621 tcatccacta ttgttctttg ttcatcttga acaaaagctc cctccttctt tgttcttcat
     7681 ccaccattgt tcttcatcaa tcatttcgct gtcatgagac gaattctgac aggatatatt
     7741 ggcgggtaaa cctaagagaa aagagcgttt attagaataa tcggatattt aaaagggcgt
     7801 gaaaaggttt atccgttcgt ccatttgtat gtgcatgcca accacagggt tcccctcggg
     7861 atcaaagtac tttgatccaa cccctccgct gctatagtgc agtcggcttc tgacgttcag
     7921 tgcagccgtc atctgaaaac gacatgtcgc acaagtccta agttacgcga caggctgccg
     7981 ccctgccctt ttcctggcgt tttcttgtcg cgtgttttag tcgcataaag tagaatactt
     8041 gcgactagaa ccggagacat tacgccatga acaagagcgc cgccgctggc ctgctgggct
     8101 atgcccgcgt cagcaccgac gaccaggact tgaccaacca acgggccgaa ctgcacgcgg
     8161 ccggctgcac caagctgttt tccgagaaga tcaccggcac caggcgcgac cgcccggagc
     8221 tggccaggat gcttgaccac ctacgccctg gcgacgttgt gacagtgacc aggctagacc
     8281 gcctggcccg cagcacccgc gacctactgg acattgccga gcgcatccag gaggccggcg
     8341 cgggcctgcg tagcctggca gagccgtggg ccgacaccac cacgccggcc ggccgcatgg
     8401 tgttgaccgt gttcgccggc attgccgagt tcgagcgttc cctaatcatc gaccgcaccc
     8461 ggagcgggcg cgaggccgcc aaggcccgag gcgtgaagtt tggcccccgc cctaccctca
     8521 ccccggcaca gatcgcgcac gcccgcgagc tgatcgacca ggaaggccgc accgtgaaag
     8581 aggcggctgc actgcttggc gtgcatcgct cgaccctgta ccgcgcactt gagcgcagcg
     8641 aggaagtgac gcccaccgag gccaggcggc gcggtgcctt ccgtgaggac gcattgaccg
     8701 aggccgacgc cctggcggcc gccgagaatg aacgccaaga ggaacaagca tgaaaccgca
     8761 ccaggacggc caggacgaac cgtttttcat taccgaagag atcgaggcgg agatgatcgc
     8821 ggccgggtac gtgttcgagc cgcccgcgca cctctcaacc gtgcggctgc atgaaatcct
     8881 ggccggtttg tctgatgcca agctggcggc ctggccggcc agcttggccg ctgaagaaac
     8941 cgagcgccgc cgtctaaaaa ggtgatgtgt atttgagtaa aacagcttgc gtcatgcggt
     9001 cgctgcgtat atgatccgat gagtaaataa acaaatacgc aaggggaacg catgaaggtt
     9061 atcgctgtac ttaaccagaa aggcgggtca ggcaagacga ccatcggaac ccatctagcc
     9121 cgcgccctgc aactcgccgg ggccgatgtt ctgttagtcg attccgatcc ccagggcagt
     9181 gcccgcgatt gggcggccgt gcgggaagat caaccgctaa ccgttgtcgg catcgaccgc
     9241 ccgacgattg accgcgacgt gaaggccatc ggccggcgcg acttcgtagt gatcgacgga
     9301 gcgccccagg cggcggactt ggctgtgtcc gcgatcaagg cagccgactt cgtgctgatt
     9361 ccggtgcagc caagccctta cgacatatgg gccaccgccg acctggtgga gctggttaag
     9421 cagcgcattg aggtcacgga tggaaggcta caagcggcct ttgtcgtgtc gcgggcgatc
     9481 aaaggcacgc gcatcggcgg tgaggttgcc gaggcgctgg ccgggtacga gctgcccatt
     9541 cttgagtccc gtatcacgca gcgcgtgagc tacccaggca ctgccgccgc cggcacaacc
     9601 gttcttgaat cagaacccga gggcgacgct gcccgcgagg tccaggcgct ggccgctgaa
     9661 attaaatcaa aactcatttg agttaatgag gtaaagagaa aatgagcaaa agcacaaaca
     9721 cgctaagtgc cggccgtccg agcgcacgca gcagcaaggc tgcaacgttg gccagcctgg
     9781 cagacacgcc agccatgaag cgggtcaact ttcagttgcc ggcggaggat cacaccaagc
     9841 tgaagatgta cgcggtacgc caaggcaaga ccattaccga gctgctatct gaatagatcg
     9901 cgcagctacc agagtaaatg agcaaatgaa taaatgagta gatgaatttt agcggctaaa
     9961 ggaggcggca tggaaaatca agaacaacca ggcaccgacg ccgtggaatg ccccatgtgt
    10021 ggaggaacgg gcggttggcc aggcgtaagc ggctgggttg tctgccggcc ctgcaatggc
    10081 actggaaccc ccaagcccga ggaatcggcg tgacggtcgc aaaccatccg gcccggtaca
    10141 aatcggcgcg gcgctgggtg atgacctggt ggagaagttg aaggccgcgc aggccgccca
    10201 gcggcaacgc atcgaggcag aagcacgccc cggtgaatcg tggcaagcgg ccgctgatcg
    10261 aatccgcaaa gaatcccggc aaccgccggc agccggtgcg ccgtcgatta ggaagccgcc
    10321 caagggcgac gagcaaccag attttttcgt tccgatgctc tatgacgtgg gcacccgcga
    10381 tagtcgcagc atcatggacg tggccgtttt ccgtctgtcg aagcgtgacc gacgagctgg
    10441 cgaggtgatc cgctacgagc ttccagacgg gcacgtagag gtttccgcag ggccggccgg
    10501 catggccagt gtgtgggatt acgacctggt actgatggcg gtttcccatc taaccgaatc
    10561 catgaaccga taccgggaag ggaagggaga caagcccggc cgcgtgttcc gtccacacgt
    10621 tgcggacgta ctcaagttct gccggcgagc cgatggcgga aagcagaaag acgacctggt
    10681 agaaacctgc attcggttaa acaccacgca cgttgccatg cagcgtacga agaaggccaa
    10741 gaacggccgc ctggtgacgg tatccgaggg tgaagccttg attagccgct acaagatcgt
    10801 aaagagcgaa accgggcggc cggagtacat cgagatcgag ctagctgatt ggatgtaccg
    10861 cgagatcaca gaaggcaaga acccggacgt gctgacggtt caccccgatt actttttgat
    10921 cgatcccggc atcggccgtt ttctctaccg cctggcacgc cgcgccgcag gcaaggcaga
    10981 agccagatgg ttgttcaaga cgatctacga acgcagtggc agcgccggag agttcaagaa
    11041 gttctgtttc accgtgcgca agctgatcgg gtcaaatgac ctgccggagt acgatttgaa
    11101 ggaggaggcg gggcaggctg gcccgatcct agtcatgcgc taccgcaacc tgatcgaggg
    11161 cgaagcatcc gccggttcct aatgtacgga gcagatgcta gggcaaattg ccctagcagg
    11221 ggaaaaaggt cgaaaaggac tctttcctgt ggatagcacg tacattggga acccaaagcc
    11281 gtacattggg aaccggaacc cgtacattgg gaacccaaag ccgtacattg ggaaccggtc
    11341 acacatgtaa gtgactgata taaaagagaa aaaaggcgat ttttccgcct aaaactcttt
    11401 aaaacttatt aaaactctta aaacccgcct ggcctgtgca taactgtctg gccagcgcac
    11461 agccgaagag ctgcaaaaag cgcctaccct tcggtcgctg cgctccctac gccccgccgc
    11521 ttcgcgtcgg cctatcgcgg ccgctggccg ctcaaaaatg gctggcctac ggccaggcaa
    11581 tctaccaggg cgcggacaag ccgcgccgtc gccactcgac cgccggcgcc cacatcaagg
    11641 caccctgcct cgcgcgtttc ggtgatgacg gtgaaaacct ctgacacatg cagctcccgg
    11701 tgacggtcac agcttgtctg taagcggatg ccgggagcag acaagcccgt cagggcgcgt
    11761 cagcgggtgt tggcgggtgt cggggcgcag ccatgaccca gtcacgtagc gatagcggag
    11821 tgtatactgg cttaactatg cggcatcaga gcagattgta ctgagagtgc accatatgcg
    11881 gtgtgaaata ccgcacagat gcgtaaggag aaaataccgc atcaggcgct cttccgcttc
    11941 ctcgctcact gactcgctgc gctcggtcgt tcggctgcgg cgagcggtat cagctcactc
    12001 aaaggcggta atacggttat ccacagaatc aggggataac gcaggaaaga acatgtgagc
    12061 aaaaggccag caaaaggcca ggaaccgtaa aaaggccgcg ttgctggcgt ttttccatag
    12121 gctccgcccc cctgacgagc atcacaaaaa tcgacgctca agtcagaggt ggcgaaaccc
    12181 gacaggacta taaagatacc aggcgtttcc ccctggaagc tccctcgtgc gctctcctgt
    12241 tccgaccctg ccgcttaccg gatacctgtc cgcctttctc ccttcgggaa gcgtggcgct
    12301 ttctcatagc tcacgctgta ggtatctcag ttcggtgtag gtcgttcgct ccaagctggg
    12361 ctgtgtgcac gaaccccccg ttcagcccga ccgctgcgcc ttatccggta actatcgtct
    12421 tgagtccaac ccggtaagac acgacttatc gccactggca gcagccactg gtaacaggat
    12481 tagcagagcg aggtatgtag gcggtgctac agagttcttg aagtggtggc ctaactacgg
    12541 ctacactaga aggacagtat ttggtatctg cgctctgctg aagccagtta ccttcggaaa
    12601 aagagttggt agctcttgat ccggcaaaca aaccaccgct ggtagcggtg gtttttttgt
    12661 ttgcaagcag cagattacgc gcagaaaaaa aggatctcaa gaagatcctt tgatcttttc
    12721 tacggggtct gacgctcagt ggaacgaaaa ctcacgttaa gggattttgg tcatgcattc
    12781 taggtgatta gaaaaactca tcgagcatca aatgaaactg caatttattc atatcaggat
    12841 tatcaatacc atatttttga aaaagccgtt tctgtaatga aggagaaaac tcaccgaggc
    12901 agttccatag gatggcaaga tcctggtatc ggtctgcgat tccgactcgt ccaacatcaa
    12961 tacaacctat taatttcccc tcgtcaaaaa taaggttatc aagtgagaaa tcaccatgag
    13021 tgacgactga atccggtgag aatggcaaaa gtttatgcat ttctttccag acttgttcaa
    13081 caggccagcc attacgctcg tcatcaaaat cactcgcatc aaccaaaccg ttattcattc
    13141 gtgattgcgc ctgagcgagt cgaaatacgc gatcgctgtt aaaaggacaa ttacaaacag
    13201 gaatcgaatg caaccggcgc aggaacactg ccagcgcatc aacaatattt tcacctgaat
    13261 caggatattc ttctaatacc tggaatgctg ttttccctgg gatcgcagtg gtgagtaacc
    13321 atgcatcatc aggagtacgg ataaaatgct tgatggtcgg aagaggcata aattccgtca
    13381 gccagtttag tctgaccatc tcatctgtaa catcattggc aacgctacct ttgccatgtt
    13441 tcagaaacaa ctctggcgca tcgggcttcc catacaatcg gtagattgtc gcacctgatt
    13501 gcccgacatt atcgcgagcc catttatacc catataaatc agcatccatg ttggaattta
    13561 atcgcggcct tgagcaagac gtttcccgtt gaatatggct cataacagaa cttattattt
    13621 ccttcctctt ttctacagta tttaaagata ccccaagaag ctaattataa caagacgaac
    13681 tccaattcac tgttccttgc attctaaaac cttaaatacc agaaaacagc tttttcaaag
    13741 ttgttttcaa agttggcgta taacatagta tcgacggagc cgattttgaa accgcggtga
    13801 tcacaggcag caacgctctg tcatcgttac aatcaacatg ctaccctccg cgagatcatc
    13861 cgtgtttcaa acccggcagc ttagttgccg ttcttccgaa tagcatcggt aacatgagca
    13921 aagtctgccg ccttacaacg gctctcccgc tgacgccgtc ccggactgat gggctgcctg
    13981 tatcgagtgg tgattttgtg ccgagctgcc ggtcggggag ctgttggctg gctggtggca
    14041 ggatatattg tggtgtaaac ataacgaatt cgtctca
//
