# Supplementary material for: Generation and physiological characterization of genome-edited Nicotiana benthamiana plants containing zeaxanthin as the only leaf xanthophyll
Source: Planta. 2023 Oct 5;258(5):93. doi: 10.1007/s00425-023-04248-3 (PMC10556183; doi:10.1007/s00425-023-04248-3)
Supplement: Supplementary file 5 — File S5 pHsCAS9.gb map (GB 17 KB) [file 425_2023_4248_MOESM5_ESM.gb]

LOCUS       pHsCAS9       12018 bp DNA     circular SYN 14-AUG-2021
DEFINITION  synthetic circular DNA
ACCESSION   .
VERSION     .
KEYWORDS    .
SOURCE      synthetic DNA construct
  ORGANISM  synthetic DNA construct
REFERENCE   1  (bases 1 to 12018)
  AUTHORS   .
  TITLE     Direct Submission
  JOURNAL   Exported Aug 26, 2023 from SnapGene Viewer 7.0.1
            https://www.snapgene.com
FEATURES             Location/Qualifiers
     source          1..12018
                     /mol_type="other DNA"
                     /organism="synthetic DNA construct"
     promoter        616..960
                     /label=35S
                     /note="strong constitutive promoter from cauliflower mosaic
                     virus"
     misc_feature    1033..5136
                     /product="Cas9 (Csn1) endonuclease from the Streptococcus 
                     pyogenes Type II CRISPR/Cas system"
                     /label=hCas9
                     /note="generates RNA-guided double strand breaks in DNA"
     misc_feature    5149..5169
                     /product="nuclear localization signal of SV40 large T 
                     antigen"
                     /label=SV40_NLS
     terminator      5196..5448
                     /label=nosT
                     /note="nopaline synthase terminator and poly(A) signal"
     misc_feature    5689..5714
                     /label=RB
     misc_feature    6755..7755
                     /label=pVS1 STA regions
     misc_feature    8348..9348
                     /label=pVS1-Rep ori
     misc_feature    9758..10018
                     /label=pBR322 bom
     misc_feature    10158..10438
                     /label=pBR322 ori
     misc_feature    10730..11545
                     /gene="aph(3')-Ia"
                     /product="aminoglycoside phosphotransferase"
                     /label=KanR
                     /note="confers resistance to kanamycin in bacteria or G418 
                     (Geneticin(R)) in eukaryotes"
     misc_feature    11978..12000
                     /label=LB
                     /note="left border repeat from nopaline C58 T-DNA 
                     (truncated)"
ORIGIN
        1 ggagactaga gccaagctga tctcctttgc cccggagatc accatggacg actttctcta
       61 tctctacgat ctaggaagaa agttcgacgg agaaggtgac gataccatgt tcaccaccga
      121 taatgagaag attagcctct tcaatttcag aaagaatgct gacccacaga tggttagaga
      181 ggcctacgcg gcaggtctga tcaagacgat ctacccgagt aataatctcc aggagatcaa
      241 ataccttccc aagaaggtta aagatgcagt caaaagattc aggactaact gcatcaagaa
      301 cacagagaaa gatatatttc tcaagatcag aagtactatt ccagtatgga cgattcaagg
      361 cttgcttcat aaaccaaggc aagtaataga gattggagtc tctaagaaag tagttcctac
      421 tgaatcaaag gccatggagt caaaaattca gatcgaggat ctaacagaac tcgccgtgaa
      481 gactggcgaa cagttcatac agagtctttt acgactcaat gacaagaaga aaatcttcgt
      541 caacatggtg gagcacgaca ctctcgtcta ctccaagaat atcaaagata cagtctcaga
      601 agaccaaagg gctattgaga cttttcaaca aagggtaata tcgggaaacc tcctcggatt
      661 ccattgccca gctatctgtc acttcatcaa aaggacagta gaaaaggaag gtggcaccta
      721 caaatgccat cattgcgata aaggaaaggc tatcgttcaa gatgcctctg ccgacagtgg
      781 tcccaaagat ggacccccac ccacgaggag catcgtggaa aaagaagacg ttccaaccac
      841 gtcttcaaag caagtggatt gatgtgatat ctccactgac gtaagggatg acgcacaatc
      901 ccactatcct tcgcaagacc cttcctctat ataaggaagt tcatttcatt tggagaggac
      961 tccggtattt ttacaacaat accacaacaa aacaaacaac aaacaacatt acaatttact
     1021 attctagtcg aaatggacaa gaagtactcc attgggctcg atatcggcac aaacagcgtc
     1081 ggctgggccg tcattacgga cgagtacaag gtgccgagca aaaaattcaa agttctgggc
     1141 aataccgatc gccacagcat aaagaagaac ctcattggcg ccctcctgtt cgactccggg
     1201 gaaacggccg aagccacgcg gctcaaaaga acagcacggc gcagatatac ccgcagaaag
     1261 aatcggatct gctacctgca ggagatcttt agtaatgaga tggctaaggt ggatgactct
     1321 ttcttccata ggctggagga gtcctttttg gtggaggagg ataaaaagca cgagcgccac
     1381 ccaatctttg gcaatatcgt ggacgaggtg gcgtaccatg aaaagtaccc aaccatatat
     1441 catctgagga agaagcttgt agacagtact gataaggctg acttgcggtt gatctatctc
     1501 gcgctggcgc atatgatcaa atttcgggga cacttcctca tcgaggggga cctgaaccca
     1561 gacaacagcg atgtcgacaa actctttatc caactggttc agacttacaa tcagcttttc
     1621 gaagagaacc cgatcaacgc atccggagtt gacgccaaag caatcctgag cgctaggctg
     1681 tccaaatccc ggcggctcga aaacctcatc gcacagctcc ctggggagaa gaagaacggc
     1741 ctgtttggta atcttatcgc cctgtcactc gggctgaccc ccaactttaa atctaacttc
     1801 gacctggccg aagatgccaa gcttcaactg agcaaagaca cctacgatga tgatctcgac
     1861 aatctgctgg cccagatcgg cgaccagtac gcagaccttt ttttggcggc aaagaacctg
     1921 tcagacgcca ttctgctgag tgatattctg cgagtgaaca cggagatcac caaagctccg
     1981 ctgagcgcta gtatgatcaa gcgctatgat gagcaccacc aagacttgac tttgctgaag
     2041 gcccttgtca gacagcaact gcctgagaag tacaaggaaa ttttcttcga tcagtctaaa
     2101 aatggctacg ccggatacat tgacggcgga gcaagccagg aggaatttta caaatttatt
     2161 aagcccatct tggaaaaaat ggacggcacc gaggagctgc tggtaaagct taacagagaa
     2221 gatctgttgc gcaaacagcg cactttcgac aatggaagca tcccccacca gattcacctg
     2281 ggcgaactgc acgctatcct caggcggcaa gaggatttct accccttttt gaaagataac
     2341 agggaaaaga ttgagaaaat cctcacattt cggataccct actatgtagg ccccctcgcc
     2401 cggggaaatt ccagattcgc gtggatgact cgcaaatcag aagagactat cactccctgg
     2461 aacttcgagg aagtcgtgga taagggggcc tctgcccagt ccttcatcga aaggatgact
     2521 aactttgata aaaatctgcc taacgaaaag gtgcttccta aacactctct gctgtacgag
     2581 tacttcacag tttataacga gctcaccaag gtcaaatacg tcacagaagg gatgagaaag
     2641 ccagcattcc tgtctggaga gcagaagaaa gctatcgtgg acctcctctt caagacgaac
     2701 cggaaagtta ccgtgaaaca gctcaaagaa gattatttca aaaagattga atgtttcgac
     2761 tctgttgaaa tcagcggagt ggaggatcgc ttcaacgcat ccctgggaac gtatcacgat
     2821 ctcctgaaaa tcattaaaga caaggacttc ctggacaatg aggagaacga ggacattctt
     2881 gaggacattg tcctcaccct tacgttgttt gaagataggg agatgattga agaacgcttg
     2941 aaaacttacg ctcatctctt cgacgacaaa gtcatgaaac agctcaagag gcgccgatat
     3001 acaggatggg ggcggctgtc aagaaaactg atcaatggga tccgagacaa gcagagtgga
     3061 aagacaatcc tggattttct taagtccgat ggatttgcca accggaactt catgcagttg
     3121 atccatgatg actctctcac ctttaaggag gacatccaga aagcacaagt ttctggccag
     3181 ggggacagtc tccacgagca catcgctaat cttgcaggta gcccagctat caaaaaggga
     3241 atactgcaga ccgttaaggt cgtggatgaa ctcgtcaaag taatgggaag gcataagccc
     3301 gagaatatcg ttatcgagat ggcccgagag aaccaaacta cccagaaggg acagaagaac
     3361 agtagggaaa ggatgaagag gattgaagag ggtataaaag aactggggtc ccaaatcctt
     3421 aaggaacacc cagttgaaaa cacccagctt cagaatgaga agctctacct gtactacctg
     3481 cagaacggca gggacatgta cgtggatcag gaactggaca tcaatcggct ctccgactac
     3541 gacgtggatc atatcgtgcc ccagtctttt ctcaaagatg attctattga taataaagtg
     3601 ttgacaagat ccgataaaaa tagagggaag agtgataacg tcccctcaga agaagttgtc
     3661 aagaaaatga aaaattattg gcggcagctg ctgaacgcca aactgatcac acaacggaag
     3721 ttcgataatc tgactaaggc tgaacgaggt ggcctgtctg agttggataa agccggcttc
     3781 atcaaaaggc agcttgttga gacacgccag atcaccaagc acgtggccca aattctcgat
     3841 tcacgcatga acaccaagta cgatgaaaat gacaaactga ttcgagaggt gaaagttatt
     3901 actctgaagt ctaagctggt ttcagatttc agaaaggact ttcagtttta taaggtgaga
     3961 gagatcaaca attaccacca tgcgcatgat gcctacctga atgcagtggt aggcactgca
     4021 cttatcaaaa aatatcccaa gcttgaatct gaatttgttt acggagacta taaagtgtac
     4081 gatgttagga aaatgatcgc aaagtctgag caggaaatag gcaaggccac cgctaagtac
     4141 ttcttttaca gcaatattat gaattttttc aagaccgaga ttacactggc caatggagag
     4201 attcggaagc gaccacttat cgaaacaaac ggagaaacag gagaaatcgt gtgggacaag
     4261 ggtagggatt tcgcgacagt ccggaaggtc ctgtccatgc cgcaggtgaa catcgttaaa
     4321 aagaccgaag tacagaccgg aggcttctcc aaggaaagta tcctcccgaa aaggaacagc
     4381 gacaagctga tcgcacgcaa aaaagattgg gaccccaaga aatacggcgg attcgattct
     4441 cctacagtcg cttacagtgt actggttgtg gccaaagtgg agaaagggaa gtctaaaaaa
     4501 ctcaaaagcg tcaaggaact gctgggcatc acaatcatgg agcgatcaag cttcgaaaaa
     4561 aaccccatcg actttctcga ggcgaaagga tataaagagg tcaaaaaaga cctcatcatt
     4621 aagcttccca agtactctct ctttgagctt gaaaacggcc ggaaacgaat gctcgctagt
     4681 gcgggcgagc tgcagaaagg taacgagctg gcactgccct ctaaatacgt taatttcttg
     4741 tatctggcca gccactatga aaagctcaaa ggatctcccg aagataatga gcagaagcag
     4801 ctgttcgtgg aacaacacaa acactacctt gatgagatca tcgagcaaat aagcgaattc
     4861 tccaaaagag tgatcctcgc cgacgctaac ctcgataagg tgctttctgc ttacaataag
     4921 cacagggata agcccatcag ggagcaggca gaaaacatta tccacttgtt tactctgacc
     4981 aacttgggcg cgcctgcagc cttcaagtac ttcgacacca ccatagacag aaagcggtac
     5041 acctctacaa aggaggtcct ggacgccaca ctgattcatc agtcaattac ggggctctat
     5101 gaaacaagaa tcgacctctc tcagctcggt ggagacagca gggctgaccc caagaagaag
     5161 aggaaggtgt gagcttggaa tggatcttcg atcccgatcg ttcaaacatt tggcaataaa
     5221 gtttcttaag attgaatcct gttgccggtc ttgcgacgat tatcatataa tttctgttga
     5281 attacgttaa gcatgtaata attaacatgt aatgcatgac gttatttatg agatgggttt
     5341 ttatgattag agtcccgcaa ttatacattt aatacgcgat agaaaacaaa atatagcgcg
     5401 caaactagga taaattatcg cgcdcggtgt catctatgtt actagatcgg gaattgccaa
     5461 gctaattctt gaagacgaaa gggcctcgtg atacgcctat ttttataggt taatgtcatg
     5521 ataataatgg tttcttagac gtcaggtggc acttttcggg gaaatgtgcg cggaacccct
     5581 atttgtttat ttttctaaat acattcaaat atgtatccgc tcatgagaca ataaccctga
     5641 taaatgcttc aataatggga ccgactcgcg cttgagacga agcttgacgt aaacctaaga
     5701 gaaaagagcg tttattagaa taacggatat ttaaaagggc gtgaaaaggt ttatccgttc
     5761 gtccatttgt atgtgcatgc caaccacagg gttcccctcg ggatcaaagt actttgatcc
     5821 aacccctccg ctgctatagt gcagtcggct tctgacgttc agtgcagccg tcatctgaaa
     5881 acgacatgtc gcacaagtcc taagttacgc gacaggctgc cgccctgccc ttttcctggc
     5941 gttttcttgt cgcgtgtttt agtcgcataa agtagaatac ttgcgactag aaccggagac
     6001 attacgccat gaacaagagc gccgccgctg gcctgctggg ctatgcccgc gtcagcaccg
     6061 acgaccagga cttgaccaac caacgggccg aactgcacgc ggccggctgc accaagctgt
     6121 tttccgagaa gatcaccggc accaggcgcg accgcccgga gctggccagg atgcttgacc
     6181 acctacgccc tggcgacgtt gtgacagtga ccaggctaga ccgcctggcc cgcagcaccc
     6241 gcgacctact ggacattgcc gagcgcatcc aggaggccgg cgcgggcctg cgtagcctgg
     6301 cagagccgtg ggccgacacc accacgccgg ccggccgcat ggtgttgacc gtgttcgccg
     6361 gcattgccga gttcgagcgt tccctaatca tcgaccgcac ccggagcggg cgcgaggccg
     6421 ccaaggcccg aggcgtgaag tttggccccc gccctaccct caccccggca cagatcgcgc
     6481 acgcccgcga gctgatcgac caggaaggcc gcaccgtgaa agaggcggct gcactgcttg
     6541 gcgtgcaacg ctcgaccctg taccgcgcac ttgagcgcag cgaggaagtg acgcccaccg
     6601 aggccaggcg gcgcggtgcc ttccgtgagg acgcattgac cgaggccgac gccctggcgg
     6661 ccgccgagaa tgaacgccaa gaggaacaag catgaaaccg caccaggacg gccaggacga
     6721 accgtttttc attaccgaag agatcgaggc ggagatgatc gcggccgggt acgtgttcga
     6781 gccgcccgcg cacctctcaa ccgtgcggct gcatgaaatc ctggccggtt tgtctgatgc
     6841 caagctggcg gcctggccgg ccagcttggc cgctgaagaa accgagcgcc gccgtctaaa
     6901 aaggtgatgt gtatttgagt aaaacagctt gcgtcatgcg gtcgctgcgt atatgatccg
     6961 atgagtaaat aaacaaatac gcaaggggaa cgcatgaagg ttatcgctgt acttaaccag
     7021 aaaggcgggt caggcaagac gaccatcgga acccatctag cccgcgccct gcaactcgcc
     7081 ggggccgatg ttctgttagt cgattccgat ccccagggca gtgcccgcga ttgggcggcc
     7141 gtgcgggaag atcaaccgct aaccgttgtc ggcatcgacc gcccgacgat tgaccgcgac
     7201 gtgaaggcca tcggccggcg cgacttcgta gtgatcgacg gagcgcccca ggcggcggac
     7261 ttggctgtgt ccgcgatcaa ggcagccgac ttcgtgctga ttccggtgca gccaagccct
     7321 tacgacatat gggccaccgc cgacctggtg gagctggtta agcagcgcat tgaggtcacg
     7381 gatggaaggc tacaagcggc ctttgtcgtg tcgcgggcga tcaaaggcac gcgcatcggc
     7441 ggtgaggttg ccgaggcgct ggccgggtac gagctgccca ttcttgagtc ccgtatcacg
     7501 cagcgcgtga gctacccagg cactgccgcc gccggcacaa ccgttcttga atcagaaccc
     7561 gagggcgacg ctgcccgcga ggtccaggcg ctggccgctg aaattaaatc aaaactcatt
     7621 tgagttaatg aggtaaagag aaaatgagca aaagcacaaa cacgctaagt gccggccgtc
     7681 cgagcgcacg cagcagcaag gctgcaacgt tggccagcct ggcagacacg ccagccatga
     7741 agcgggtcaa ctttcagttg ccggcggagg atcacaccaa gctgaagatg tacgcggtac
     7801 gccaaggcaa gaccattacc gagctgctat ctgaatagat cgcgcagcta ccagagtaaa
     7861 tgagcaaatg aataaatgag tagatgaatt ttagcggcta aaggaggcgg catggaaaat
     7921 caagaacaac caggcaccga cgccgtggaa tgccccatgt gtggaggaac gggcggttgg
     7981 ccaggcgtaa gcggctgggt tgtctgccgg ccctgcaatg gcactggaac ccccaagccc
     8041 gaggaatcgg cgtgacggtc gcaaaccatc cggcccggta caaatcggcg cggcgctggg
     8101 tgatgacctg gtggagaagt tgaaggccgc gcaggccgcc cagcggcaac gcatcgaggc
     8161 agaagcacgc cccggtgaat cgtggcaagc ggccgctgat cgaatccgca aagaatcccg
     8221 gcaaccgccg gcagccggtg cgccgtcgat taggaagccg cccaagggcg acgagcaacc
     8281 agattttttc gttccgatgc tctatgacgt gggcacccgc gatagtcgca gcatcatgga
     8341 cgtggccgtt ttccgtctgt cgaagcgtga ccgacgagct ggcgaggtga tccgctacga
     8401 gcttccagac gggcacgtag aggtttccgc agggccggcc ggcatggcca gtgtgtggga
     8461 ttacgacctg gtactgatgg cggtttccca tctaaccgaa tccatgaacc gataccggga
     8521 agggaaggga gacaagcccg gccgcgtgtt ccgtccacac gttgcggacg tactcaagtt
     8581 ctgccggcga gccgatggcg gaaagcagaa agacgacctg gtagaaacct gcattcggtt
     8641 aaacaccacg cacgttgcca tgcagcgtac gaagaaggcc aagaacggcc gcctggtgac
     8701 ggtatccgag ggtgaagcct tgattagccg ctacaagatc gtaaagagcg aaaccgggcg
     8761 gccggagtac atcgagatcg agctagctga ttggatgtac cgcgagatca cagaaggcaa
     8821 gaacccggac gtgctgacgg ttcaccccga ttactttttg atcgatcccg gcatcggccg
     8881 ttttctctac cgcctggcac gccgcgccgc aggcaaggca gaagccagat ggttgttcaa
     8941 gacgatctac gaacgcagtg gcagcgccgg agagttcaag aagttctgtt tcaccgtgcg
     9001 caagctgatc gggtcaaatg acctgccgga gtacgatttg aaggaggagg cggggcaggc
     9061 tggcccgatc ctagtcatgc gctaccgcaa cctgatcgag ggcgaagcat ccgccggttc
     9121 ctaatgtacg gagcagatgc tagggcaaat tgccctagca ggggaaaaag gtcgaaaagg
     9181 actctttcct gtggatagca cgtacattgg gaacccaaag ccgtacattg ggaaccggaa
     9241 cccgtacatt gggaacccaa agccgtacat tgggaaccgg tcacacatgt aagtgactga
     9301 tataaaagag aaaaaaggcg atttttccgc ctaaaactct ttaaaactta ttaaaactct
     9361 taaaacccgc ctggcctgtg cataactgtc tggccagcgc acagccgaag agctgcaaaa
     9421 agcgcctacc cttcggtcgc tgcgctccct acgccccgcc gcttcgcgtc ggcctatcgc
     9481 ggccgctggc cgctcaaaaa tggctggcct acggccaggc aatctaccag ggcgcggaca
     9541 agccgcgccg tcgccactcg accgccggcg cccacatcaa ggcaccctgc ctcgcgcgtt
     9601 tcggtgatga cggtgaaaac ctctgacaca tgcagctccc ggtgacggtc acagcttgtc
     9661 tgtaagcgga tgccgggagc agacaagccc gtcagggcgc gtcagcgggt gttggcgggt
     9721 gtcggggcgc agccatgacc cagtcacgta gcgatagcgg agtgtatact ggcttaacta
     9781 tgcggcatca gagcagattg tactgagagt gcaccatatg cggtgtgaaa taccgcacag
     9841 atgcgtaagg agaaaatacc gcatcaggcg ctcttccgct tcctcgctca ctgactcgct
     9901 gcgctcggtc gttcggctgc ggcgagcggt atcagctcac tcaaaggcgg taatacggtt
     9961 atccacagaa tcaggggata acgcaggaaa gaacatgtga gcaaaaggcc agcaaaaggc
    10021 caggaaccgt aaaaaggccg cgttgctggc gtttttccat aggctccgcc cccctgacga
    10081 gcatcacaaa aatcgacgct caagtcagag gtggcgaaac ccgacaggac tataaagata
    10141 ccaggcgttt ccccctggaa gctccctcgt gcgctctcct gttccgaccc tgccgcttac
    10201 cggatacctg tccgcctttc tcccttcggg aagcgtggcg ctttctcata gctcacgctg
    10261 taggtatctc agttcggtgt aggtcgttcg ctccaagctg ggctgtgtgc acgaaccccc
    10321 cgttcagccc gaccgctgcg ccttatccgg taactatcgt cttgagtcca acccggtaag
    10381 acacgactta tcgccactgg cagcagccac tggtaacagg attagcagag cgaggtatgt
    10441 aggcggtgct acagagttct tgaagtggtg gcctaactac ggctacacta gaaggacagt
    10501 atttggtatc tgcgctctgc tgaagccagt taccttcgga aaaagagttg gtagctcttg
    10561 atccggcaaa caaaccaccg ctggtagcgg tggttttttt gtttgcaagc agcagattac
    10621 gcgcagaaaa aaaggatctc aagaagatcc tttgatcttt tctacggggt ctgacgctca
    10681 gtggaacgaa aactcacgtt aagggatttt ggtcatgcat tctaggtgat tagaaaaact
    10741 catcgagcat caaatgaaac tgcaatttat tcatatcagg attatcaata ccatattttt
    10801 gaaaaagccg tttctgtaat gaaggagaaa actcaccgag gcagttccat aggatggcaa
    10861 gatcctggta tcggtctgcg attccgactc gtccaacatc aatacaacct attaatttcc
    10921 cctcgtcaaa aataaggtta tcaagtgaga aatcaccatg agtgacgact gaatccggtg
    10981 agaatggcaa aagtttatgc atttctttcc agacttgttc aacaggccag ccattacgct
    11041 cgtcatcaaa atcactcgca tcaaccaaac cgttattcat tcgtgattgc gcctgagcga
    11101 gtcgaaatac gcgatcgctg ttaaaaggac aattacaaac aggaatcgaa tgcaaccggc
    11161 gcaggaacac tgccagcgca tcaacaatat tttcacctga atcaggatat tcttctaata
    11221 cctggaatgc tgttttccct gggatcgcag tggtgagtaa ccatgcatca tcaggagtac
    11281 ggataaaatg cttgatggtc ggaagaggca taaattccgt cagccagttt agtctgacca
    11341 tctcatctgt aacaacattg gcaacgctac ctttgccatg tttcagaaac aactctggcg
    11401 catcgggctt cccatacaat cggtagattg tcgcacctga ttgcccgaca ttatcgcgag
    11461 cccatttata cccatataaa tcagcatcca tgttggaatt taatcgcggc cttgagcaag
    11521 acgtttcccg ttgaatatgg ctcataacag aacttattat ttccttcctc ttttctacag
    11581 tatttaaaga taccccaaga agctaattat aacaagacga actccaattc actgttcctt
    11641 gcattctaaa accttaaata ccagaaaaca gctttttcaa agttgttttc aaagttggcg
    11701 tataacatag tatcgacgga gccgattttg aaaccgcggt gatcacaggc agcaacgctc
    11761 tgtcatcgtt acaatcaaca tgctaccctc cgcgagatca tccgtgtttc aaacccggca
    11821 gcttagttgc cgttcttccg aatagcatcg gtaacatgag caaagtctgc cgccttacaa
    11881 cggctctccc gctgacgccg tcccggactg atgggctgcc tgtatcgagt ggtgattttg
    11941 tgccgagctg ccggtcgggg agctgttggc tggctggtgg caggatatat tgtggtgtaa
    12001 caagcttcgt ctcagtca
//
