# Supplementary material for: Generation and physiological characterization of genome-edited Nicotiana benthamiana plants containing zeaxanthin as the only leaf xanthophyll
Source: Planta. 2023 Oct 5;258(5):93. doi: 10.1007/s00425-023-04248-3 (PMC10556183; doi:10.1007/s00425-023-04248-3)
Supplement: Supplementary file 6 — File S6 pSgRNA.gb map (GB 10 KB) [file 425_2023_4248_MOESM6_ESM.gb]

LOCUS       pSgRNA        6719 bp DNA     circular UNK 14-AUG-2021
DEFINITION  (GB1001,GB_UC_1AB,GB0645)pDGB3_alpha2.
ACCESSION   GB_UA_12EB
VERSION     .
KEYWORDS    .
SOURCE      natural DNA sequence
  ORGANISM  unspecified
REFERENCE   1  (bases 1 to 6719)
  AUTHORS   .
  TITLE     Direct Submission
  JOURNAL   Exported Aug 26, 2023 from SnapGene Viewer 7.0.1
            https://www.snapgene.com
FEATURES             Location/Qualifiers
     source          1..6719
                     /mol_type="genomic DNA"
                     /organism="unspecified"
     promoter        5..206
                     /label=AtU6-26
     misc_feature    210..229
                     /label=sgRNA
     misc_feature    230..312
                     /label=sgRNA scaffold
     misc_feature    364..388
                     /label=RB
     misc_feature    1450..2450
                     /label=pVS1 STA region
                     /note="STA region from pVS1 plasmid"
     misc_feature    3043..4043
                     /label=pVS1-Rep ori
                     /note="pVS1-REP; replication origin from pVS1"
     misc_feature    4453..4713
                     /label=pBR322 bom
                     /note="bom site from pBR322"
     rep_origin      4853..5133
                     /label=pBR322 ori
                     /note="pBR322 origin of replication"
     misc_feature    5428..6240
                     /label=KanR
                     /note="kanamycin resistance gene"
     misc_feature    6673..6698
                     /label=LB
ORIGIN
        1 ggagcatctt cattcttaag atatgaagat aatcttcaaa aggcccctgg gaatctgaaa
       61 gaagagaagc aggcccattt atatgggaaa gaacaatagt atttcttata taggcccatt
      121 taagttgaaa acaatcttca aaagtcccac atcgcttaga taagaaaacg aagctgagtt
      181 tatatacagc tagagtcgaa gtagtgattg cattggctgc aaagaaaagg ttttagagct
      241 agaaatagca agttaaaata aggctagtcc gttatcaact tgaaaaagtg gcaccgagtc
      301 ggtgcttttt ttctagaccc agctttcttg tacaaagttg gcattacgct tgagacgaag
      361 ctttgacagg atatattggc gggtaaacct aagagaaaag agcgtttatt agaataatcg
      421 gatatttaaa agggcgtgaa aaggtttatc cgttcgtcca tttgtatgtg catgccaacc
      481 acagggttcc cctcgggatc aaagtacttt gatccaaccc ctccgctgct atagtgcagt
      541 cggcttctga cgttcagtgc agccgtcatc tgaaaacgac atgtcgcaca agtcctaagt
      601 tacgcgacag gctgccgccc tgcccttttc ctggcgtttt cttgtcgcgt gttttagtcg
      661 cataaagtag aatacttgcg actagaaccg gagacattac gccatgaaca agagcgccgc
      721 cgctggcctg ctgggctatg cccgcgtcag caccgacgac caggacttga ccaaccaacg
      781 ggccgaactg cacgcggccg gctgcaccaa gctgttttcc gagaagatca ccggcaccag
      841 gcgcgaccgc ccggagctgg ccaggatgct tgaccaccta cgccctggcg acgttgtgac
      901 agtgaccagg ctagaccgcc tggcccgcag cacccgcgac ctactggaca ttgccgagcg
      961 catccaggag gccggcgcgg gcctgcgtag cctggcagag ccgtgggccg acaccaccac
     1021 gccggccggc cgcatggtgt tgaccgtgtt cgccggcatt gccgagttcg agcgttccct
     1081 aatcatcgac cgcacccgga gcgggcgcga ggccgccaag gcccgaggcg tgaagtttgg
     1141 cccccgccct accctcaccc cggcacagat cgcgcacgcc cgcgagctga tcgaccagga
     1201 aggccgcacc gtgaaagagg cggctgcact gcttggcgtg catcgctcga ccctgtaccg
     1261 cgcacttgag cgcagcgagg aagtgacgcc caccgaggcc aggcggcgcg gtgccttccg
     1321 tgaggacgca ttgaccgagg ccgacgccct ggcggccgcc gagaatgaac gccaagagga
     1381 acaagcatga aaccgcacca ggacggccag gacgaaccgt ttttcattac cgaagagatc
     1441 gaggcggaga tgatcgcggc cgggtacgtg ttcgagccgc ccgcgcacct ctcaaccgtg
     1501 cggctgcatg aaatcctggc cggtttgtct gatgccaagc tggcggcctg gccggccagc
     1561 ttggccgctg aagaaaccga gcgccgccgt ctaaaaaggt gatgtgtatt tgagtaaaac
     1621 agcttgcgtc atgcggtcgc tgcgtatatg atccgatgag taaataaaca aatacgcaag
     1681 gggaacgcat gaaggttatc gctgtactta accagaaagg cgggtcaggc aagacgacca
     1741 tcggaaccca tctagcccgc gccctgcaac tcgccggggc cgatgttctg ttagtcgatt
     1801 ccgatcccca gggcagtgcc cgcgattggg cggccgtgcg ggaagatcaa ccgctaaccg
     1861 ttgtcggcat cgaccgcccg acgattgacc gcgacgtgaa ggccatcggc cggcgcgact
     1921 tcgtagtgat cgacggagcg ccccaggcgg cggacttggc tgtgtccgcg atcaaggcag
     1981 ccgacttcgt gctgattccg gtgcagccaa gcccttacga catatgggcc accgccgacc
     2041 tggtggagct ggttaagcag cgcattgagg tcacggatgg aaggctacaa gcggcctttg
     2101 tcgtgtcgcg ggcgatcaaa ggcacgcgca tcggcggtga ggttgccgag gcgctggccg
     2161 ggtacgagct gcccattctt gagtcccgta tcacgcagcg cgtgagctac ccaggcactg
     2221 ccgccgccgg cacaaccgtt cttgaatcag aacccgaggg cgacgctgcc cgcgaggtcc
     2281 aggcgctggc cgctgaaatt aaatcaaaac tcatttgagt taatgaggta aagagaaaat
     2341 gagcaaaagc acaaacacgc taagtgccgg ccgtccgagc gcacgcagca gcaaggctgc
     2401 aacgttggcc agcctggcag acacgccagc catgaagcgg gtcaactttc agttgccggc
     2461 ggaggatcac accaagctga agatgtacgc ggtacgccaa ggcaagacca ttaccgagct
     2521 gctatctgaa tagatcgcgc agctaccaga gtaaatgagc aaatgaataa atgagtagat
     2581 gaattttagc ggctaaagga ggcggcatgg aaaatcaaga acaaccaggc accgacgccg
     2641 tggaatgccc catgtgtgga ggaacgggcg gttggccagg cgtaagcggc tgggttgtct
     2701 gccggccctg caatggcact ggaaccccca agcccgagga atcggcgtga cggtcgcaaa
     2761 ccatccggcc cggtacaaat cggcgcggcg ctgggtgatg acctggtgga gaagttgaag
     2821 gccgcgcagg ccgcccagcg gcaacgcatc gaggcagaag cacgccccgg tgaatcgtgg
     2881 caagcggccg ctgatcgaat ccgcaaagaa tcccggcaac cgccggcagc cggtgcgccg
     2941 tcgattagga agccgcccaa gggcgacgag caaccagatt ttttcgttcc gatgctctat
     3001 gacgtgggca cccgcgatag tcgcagcatc atggacgtgg ccgttttccg tctgtcgaag
     3061 cgtgaccgac gagctggcga ggtgatccgc tacgagcttc cagacgggca cgtagaggtt
     3121 tccgcagggc cggccggcat ggccagtgtg tgggattacg acctggtact gatggcggtt
     3181 tcccatctaa ccgaatccat gaaccgatac cgggaaggga agggagacaa gcccggccgc
     3241 gtgttccgtc cacacgttgc ggacgtactc aagttctgcc ggcgagccga tggcggaaag
     3301 cagaaagacg acctggtaga aacctgcatt cggttaaaca ccacgcacgt tgccatgcag
     3361 cgtacgaaga aggccaagaa cggccgcctg gtgacggtat ccgagggtga agccttgatt
     3421 agccgctaca agatcgtaaa gagcgaaacc gggcggccgg agtacatcga gatcgagcta
     3481 gctgattgga tgtaccgcga gatcacagaa ggcaagaacc cggacgtgct gacggttcac
     3541 cccgattact ttttgatcga tcccggcatc ggccgttttc tctaccgcct ggcacgccgc
     3601 gccgcaggca aggcagaagc cagatggttg ttcaagacga tctacgaacg cagtggcagc
     3661 gccggagagt tcaagaagtt ctgtttcacc gtgcgcaagc tgatcgggtc aaatgacctg
     3721 ccggagtacg atttgaagga ggaggcgggg caggctggcc cgatcctagt catgcgctac
     3781 cgcaacctga tcgagggcga agcatccgcc ggttcctaat gtacggagca gatgctaggg
     3841 caaattgccc tagcagggga aaaaggtcga aaaggactct ttcctgtgga tagcacgtac
     3901 attgggaacc caaagccgta cattgggaac cggaacccgt acattgggaa cccaaagccg
     3961 tacattggga accggtcaca catgtaagtg actgatataa aagagaaaaa aggcgatttt
     4021 tccgcctaaa actctttaaa acttattaaa actcttaaaa cccgcctggc ctgtgcataa
     4081 ctgtctggcc agcgcacagc cgaagagctg caaaaagcgc ctacccttcg gtcgctgcgc
     4141 tccctacgcc ccgccgcttc gcgtcggcct atcgcggccg ctggccgctc aaaaatggct
     4201 ggcctacggc caggcaatct accagggcgc ggacaagccg cgccgtcgcc actcgaccgc
     4261 cggcgcccac atcaaggcac cctgcctcgc gcgtttcggt gatgacggtg aaaacctctg
     4321 acacatgcag ctcccggtga cggtcacagc ttgtctgtaa gcggatgccg ggagcagaca
     4381 agcccgtcag ggcgcgtcag cgggtgttgg cgggtgtcgg ggcgcagcca tgacccagtc
     4441 acgtagcgat agcggagtgt atactggctt aactatgcgg catcagagca gattgtactg
     4501 agagtgcacc atatgcggtg tgaaataccg cacagatgcg taaggagaaa ataccgcatc
     4561 aggcgctctt ccgcttcctc gctcactgac tcgctgcgct cggtcgttcg gctgcggcga
     4621 gcggtatcag ctcactcaaa ggcggtaata cggttatcca cagaatcagg ggataacgca
     4681 ggaaagaaca tgtgagcaaa aggccagcaa aaggccagga accgtaaaaa ggccgcgttg
     4741 ctggcgtttt tccataggct ccgcccccct gacgagcatc acaaaaatcg acgctcaagt
     4801 cagaggtggc gaaacccgac aggactataa agataccagg cgtttccccc tggaagctcc
     4861 ctcgtgcgct ctcctgttcc gaccctgccg cttaccggat acctgtccgc ctttctccct
     4921 tcgggaagcg tggcgctttc tcatagctca cgctgtaggt atctcagttc ggtgtaggtc
     4981 gttcgctcca agctgggctg tgtgcacgaa ccccccgttc agcccgaccg ctgcgcctta
     5041 tccggtaact atcgtcttga gtccaacccg gtaagacacg acttatcgcc actggcagca
     5101 gccactggta acaggattag cagagcgagg tatgtaggcg gtgctacaga gttcttgaag
     5161 tggtggccta actacggcta cactagaagg acagtatttg gtatctgcgc tctgctgaag
     5221 ccagttacct tcggaaaaag agttggtagc tcttgatccg gcaaacaaac caccgctggt
     5281 agcggtggtt tttttgtttg caagcagcag attacgcgca gaaaaaaagg atctcaagaa
     5341 gatcctttga tcttttctac ggggtctgac gctcagtgga acgaaaactc acgttaaggg
     5401 attttggtca tgcattctag gtgattagaa aaactcatcg agcatcaaat gaaactgcaa
     5461 tttattcata tcaggattat caataccata tttttgaaaa agccgtttct gtaatgaagg
     5521 agaaaactca ccgaggcagt tccataggat ggcaagatcc tggtatcggt ctgcgattcc
     5581 gactcgtcca acatcaatac aacctattaa tttcccctcg tcaaaaataa ggttatcaag
     5641 tgagaaatca ccatgagtga cgactgaatc cggtgagaat ggcaaaagtt tatgcatttc
     5701 tttccagact tgttcaacag gccagccatt acgctcgtca tcaaaatcac tcgcatcaac
     5761 caaaccgtta ttcattcgtg attgcgcctg agcgagtcga aatacgcgat cgctgttaaa
     5821 aggacaatta caaacaggaa tcgaatgcaa ccggcgcagg aacactgcca gcgcatcaac
     5881 aatattttca cctgaatcag gatattcttc taatacctgg aatgctgttt tccctgggat
     5941 cgcagtggtg agtaaccatg catcatcagg agtacggata aaatgcttga tggtcggaag
     6001 aggcataaat tccgtcagcc agtttagtct gaccatctca tctgtaacat cattggcaac
     6061 gctacctttg ccatgtttca gaaacaactc tggcgcatcg ggcttcccat acaatcggta
     6121 gattgtcgca cctgattgcc cgacattatc gcgagcccat ttatacccat ataaatcagc
     6181 atccatgttg gaatttaatc gcggccttga gcaagacgtt tcccgttgaa tatggctcat
     6241 aacagaactt attatttcct tcctcttttc tacagtattt aaagataccc caagaagcta
     6301 attataacaa gacgaactcc aattcactgt tccttgcatt ctaaaacctt aaataccaga
     6361 aaacagcttt ttcaaagttg ttttcaaagt tggcgtataa catagtatcg acggagccga
     6421 ttttgaaacc gcggtgatca caggcagcaa cgctctgtca tcgttacaat caacatgcta
     6481 ccctccgcga gatcatccgt gtttcaaacc cggcagctta gttgccgttc ttccgaatag
     6541 catcggtaac atgagcaaag tctgccgcct tacaacggct ctcccgctga cgccgtcccg
     6601 gactgatggg ctgcctgtat cgagtggtga ttttgtgccg agctgccggt cggggagctg
     6661 ttggctggct ggtggcagga tatattgtgg tgtaaacata acaagcttcg tctcagtca
//
