# Supplementary material for: Generation and physiological characterization of genome-edited Nicotiana benthamiana plants containing zeaxanthin as the only leaf xanthophyll
Source: Planta. 2023 Oct 5;258(5):93. doi: 10.1007/s00425-023-04248-3 (PMC10556183; doi:10.1007/s00425-023-04248-3)
Supplement: Supplementary file 8 — Table S1 Primers used for PCR or sequencing. Table S2 Frequency of the target (LCY, ZEP) and off-target InDels by agroinfiltration of N. benthamiana leaves and NGS analysis. Table S3 Percentage of carotenoid distribution measured by LC/APCI/MS, CAS9 presence and gene KO scores in two T1 families transformed with the three constructs. Table S4 Whole genome resequencing of the HZ-9 and HZ-11 mutants. Table S5 (a) Carotenoid (µg/g DW) and ABA (ng/g DW) contents of T2 progenies derived from HZ-9 and HZ-11. Asteriks indicate significant variations in an ANOVA plus Tukey's t-test between HZ lines and WT (yellow: p ≤ 0.01). (b) Gene KO scores in the same lines, calculated with ICE. Table S6 Immunotitration of photosynthetic subunits in thylakoid membranes. Amounts of Chl loaded: 0.15–0.30–0.45 µg/each genotype. The abundance of each subunit in the mutant is expressed as a percentage of the corresponding content in the wild-type. Data are expressed as mean ± stdev, n = 3. Values marked with different letters are significantly different from each other within the lane (ANOVA, followed by Tukey’s post test at a significance level of p < 0.05). (XLSX 40 KB) [file 425_2023_4248_MOESM8_ESM.xlsx]

## Sheet: Table S1
Table S1 Primers used for PCR or sequencing
Oligo name	Sequence
Nb_LCY1_FOR 1875	CAGTCTTGTGGAGTGCGAAG
Nb_LCY1_REV 2113	TTGAACAGAAACCCGAGGAC
CAS9 FOR 7141	ACGCTCACGATGCTTACCTT
CAS9 REV 7416	GCGAAATCCCTTCCCTTATC
U626 _FOR 1323	TCAAAAGGCCCCTGGGAATC
LCY_SGRNA_1497	AGTTTAGCAGACTCCGCAGC
ZEP_SGRNA_1502	CCTTTTCTTTGCAGCCAATGC
LCYe1 _T4_For	TCGTCGGCAGCGTCAGATGTGTATAAGAGACAGAACTATGTCTGCAATTTATTTTAGC
LCYe2_T4_For	TCGTCGGCAGCGTCAGATGTGTATAAGAGACAGAACTATGCCTGCAATTTATTTTAAT
LCYe_T4_Rev	GTCTCGTGGGCTCGGAGATGTGTATAAGAGACAGGGATTACGACCTTTGAACTC
ZEP1_T1_For	TCGTCGGCAGCGTCAGATGTGTATAAGAGACAGCGAAGAAGCTGAAAGTACTA
ZEP2_T1_For	TCGTCGGCAGCGTCAGATGTGTATAAGAGACAGACAGAAGAAGTTGAAAGTACTT
ZEP_T1_Rev	GTCTCGTGGGCTCGGAGATGTGTATAAGAGACAGCATTAATCCTTTGACCAGTG
ZEP1_T3_For	TCGTCGGCAGCGTCAGATGTGTATAAGAGACAGCCGTTACACTCGCATTATA
ZEP2_T3_For	TCGTCGGCAGCGTCAGATGTGTATAAGAGACAGGTCACATTACACTCACATTATG
ZEP_T3_Rev	GTCTCGTGGGCTCGGAGATGTGTATAAGAGACAGTCAAGCATTCAAAAATGTCTTC
Off_LCYe_T4_1_For	TCGTCGGCAGCGTCAGATGTGTATAAGAGACAGAACCTAAGAGTGAATTATAAGTATTTC
Off_LCYe_T4_1_Rev	GTCTCGTGGGCTCGGAGATGTGTATAAGAGACAGAATTTTCCTTTGAAGTAATTTAGTTG
Off_LCYe_T4_2_For	TCGTCGGCAGCGTCAGATGTGTATAAGAGACAGTCTGAACTGGAGAATGTATTAG
Off_LCYe_T4_2_Rev	GTCTCGTGGGCTCGGAGATGTGTATAAGAGACAGAAAAGCTTCCTCATGCTC
Off_LCYe_T4_3_For	TCGTCGGCAGCGTCAGATGTGTATAAGAGACAGTTGAACAATACCTCTAAGACTC
Off_LCYe_T4_3_Rev	GTCTCGTGGGCTCGGAGATGTGTATAAGAGACAGAATGAGAAGAAGGATAGAATTGAG
Off_LCYe_T4_4_For	TCGTCGGCAGCGTCAGATGTGTATAAGAGACAGGATCCTGAATTGGGAAAATG
Off_LCYe_T4_4_Rev	GTCTCGTGGGCTCGGAGATGTGTATAAGAGACAGGTCTGTTATAAGTGTTGCTTC
Off_LCYe_T4_5_For	TCGTCGGCAGCGTCAGATGTGTATAAGAGACAGAGGTTAGACACATTCACAC
Off_LCYe_T4_5_Rev	GTCTCGTGGGCTCGGAGATGTGTATAAGAGACAGGCTAAGGGTAGTCAATAATTACG
Off_LCYe_T4_6_For	TCGTCGGCAGCGTCAGATGTGTATAAGAGACAGTAATTCATACACATTCACACAATAAC
Off_LCYe_T4_6_Rev	GTCTCGTGGGCTCGGAGATGTGTATAAGAGACAGAATAATTGTGGACTCTTCTACATC
Off_LCYe_T5_1_For	TCGTCGGCAGCGTCAGATGTGTATAAGAGACAGATTCGTAAGAGAAGACATTGC
Off_LCYe_T5_1_Rev	GTCTCGTGGGCTCGGAGATGTGTATAAGAGACAGGAATCTCTATTCACTAGCAGC
Off_LCYe_T5_2_For	TCGTCGGCAGCGTCAGATGTGTATAAGAGACAGGCAGCATGATAAAACATGG
Off_LCYe_T5_2_Rev	GTCTCGTGGGCTCGGAGATGTGTATAAGAGACAGTATGAGCAAGTCTGAATCTC
Off_LCYe_T5_3_For	TCGTCGGCAGCGTCAGATGTGTATAAGAGACAGGAAGAGGTATCGTTCATAGG
Off_LCYe_T5_3_Rev	GTCTCGTGGGCTCGGAGATGTGTATAAGAGACAGCTGTTGTATGAGTAGGTCTG
Off_LCYe_T5_4_For	TCGTCGGCAGCGTCAGATGTGTATAAGAGACAGTGAAGAGGTATCATTCATAGG
Off_LCYe_T5_4_Rev	GTCTCGTGGGCTCGGAGATGTGTATAAGAGACAGTTCTCGAACCTCATGTATAAG
Off_LCYe_T5_5_For	TCGTCGGCAGCGTCAGATGTGTATAAGAGACAGAGTATCATTCATAGGAGAAGAC
Off_LCYe_T5_5_Rev	GTCTCGTGGGCTCGGAGATGTGTATAAGAGACAGTTTCTGAGTAGGTCTGAATC
Off_LCYe_T5_6_For	TCGTCGGCAGCGTCAGATGTGTATAAGAGACAGGGGTTCTTGATTTTCCATTC
Off_LCYe_T5_6_Rev	GTCTCGTGGGCTCGGAGATGTGTATAAGAGACAGAGGATGTTCTTCGATACAG
Off_ZEP_T1_1_For	TCGTCGGCAGCGTCAGATGTGTATAAGAGACAGCAGACACCATGTTTTACCT
Off_ZEP_T1_1_Rev	GTCTCGTGGGCTCGGAGATGTGTATAAGAGACAGGAATCGATGTAGATCCAAATTG
Off_ZEP_T1_2_For	TCGTCGGCAGCGTCAGATGTGTATAAGAGACAGACAAAACTGAAACAAATCTGC
Off_ZEP_T1_2_Rev	GTCTCGTGGGCTCGGAGATGTGTATAAGAGACAGGCATTTTTACCGGAATCC
Off_ZEP_T1_3_For	TCGTCGGCAGCGTCAGATGTGTATAAGAGACAGACCAAGAGAATATATTCGACAG
Off_ZEP_T1_3_Rev	GTCTCGTGGGCTCGGAGATGTGTATAAGAGACAGACGATGTAGATCAACGAC
Off_ZEP_T1_4_For	TCGTCGGCAGCGTCAGATGTGTATAAGAGACAGAGATAATATGTTAGAGAGCAACTAG
Off_ZEP_T1_4_Rev	GTCTCGTGGGCTCGGAGATGTGTATAAGAGACAGGTTATCAACAGTGACTATATTGG
Off_ZEP_T1_5_For	TCGTCGGCAGCGTCAGATGTGTATAAGAGACAGCTGATCTCAGAACTTGAACA
Off_ZEP_T1_5_Rev	GTCTCGTGGGCTCGGAGATGTGTATAAGAGACAGCCAACTTACACCATGACAC
Off_ZEP_T1_6_For	TCGTCGGCAGCGTCAGATGTGTATAAGAGACAGCAAGCATGTGAGAAACTAAC
Off_ZEP_T1_6_Rev	GTCTCGTGGGCTCGGAGATGTGTATAAGAGACAGTCTAGAACATACACTTATCATGG
Off_ZEP_T3_1_For	TCGTCGGCAGCGTCAGATGTGTATAAGAGACAGAAACATGCAAAATGAAGTTAAGA
Off_ZEP_T3_1_Rev	GTCTCGTGGGCTCGGAGATGTGTATAAGAGACAGTTGGTCTATAGAAGTTTAGATGG
Off_ZEP_T3_2_For	TCGTCGGCAGCGTCAGATGTGTATAAGAGACAGTTGTCATTTCTCAGACTTGC
Off_ZEP_T3_2_Rev	GTCTCGTGGGCTCGGAGATGTGTATAAGAGACAGTTCATGACAAGGATCTATTCC
Off_ZEP_T3_3_For	TCGTCGGCAGCGTCAGATGTGTATAAGAGACAGTCATATTGTTCCGAACTCC
Off_ZEP_T3_3_Rev	GTCTCGTGGGCTCGGAGATGTGTATAAGAGACAGCTTGTGACATTCTTGATGAG
Off_ZEP_T3_4_For	TCGTCGGCAGCGTCAGATGTGTATAAGAGACAGATTAGAATCAGACAATTATTTCGG
Off_ZEP_T3_4_Rev	GTCTCGTGGGCTCGGAGATGTGTATAAGAGACAGGCTGCATGTTTACTGTTTC
Off_ZEP_T3_5_For	TCGTCGGCAGCGTCAGATGTGTATAAGAGACAGCTTGACTGATTTTTCTGAAATTTTC
Off_ZEP_T3_5_Rev	GTCTCGTGGGCTCGGAGATGTGTATAAGAGACAGAAATCGGGCAATTATTTCAG
Off_ZEP_T3_6_For	TCGTCGGCAGCGTCAGATGTGTATAAGAGACAGTCTGCCTTAATCGTATTTCTG
Off_ZEP_T3_6_Rev	GTCTCGTGGGCTCGGAGATGTGTATAAGAGACAGGAAAACTCGAGATGTCAAAC
NbLCY1 _T5 For	AACTATGTCTGCAATTTATTTTAGC
NbLCY2_T5 For	AACTATGCCTGCAATTTATTTTAAT
Nb+Nt LCY_T5 Rev	GGATTACGACCTTTGAACTC
Nb ZEP1 for_seq	CAGTAGAAGCTTGGAAAATGGT
Nb ZEP2 for_seq	CAGTAGAAGGTTAGAAAATGGG
Nb ZEP rev_seq	CCAGAAACACCATCAACCAAAC

## Sheet: Table S2
Table S2 Frequency of target (Lcy, Zep) and off-target InDels by agroinfiltration of N. benthamiana leaves and NGS analysis.
Target:Lcye_T4
DNA sequencesa	Gene	InDel frequency (%)c
		pHsCas9 + pSgRNA	pAtCas9-NPTII + pSgRNA	pHsCas9	pAtCas9-NPTII	Wt
GCAGCAAGAGCAAGACCAGC (target)	Lcye1 + Lcye2b	1.547	5.745	0.023359	0.0250295	0.0195508
GCTCCAACAGCAAGACCAGC (off-target 1)	NbS00006570g0007	0	0.014	na	na	na
GCAGACAGAGAAAGACCAGC (off-target 2)	NbS0036003g0009	0.038	0	na	na	na
GCAAAAGAAGCAAGACCAGC (off-target 3)	intergenic region	0.013	0.02	na	na	na
GCAAAAGAAGCAAGACCAGC (off-target 4)	NbS00012989g0118	0.031	0.065	na	na	na
Estimated sequencing error frequencye				0.023
Target:Lcye_T5
DNA Sequencesa	Gene	InDel frequency (%)c
		pHsCas9 + pSgRNA	pAtCas9-NPTII + pSgRNA	pHsCas9	pAtCas9-NPTII	Wt
GCTGCGGAGTCTGCTAAACT (target)	Lcye1 + Lcye2b	1.979	6.204	0.0484974	0.0318779	0.0252637
TATCCGGTGTCTGCTAAACT (off-target 1)	intergenic region	0.303	0.149	na	na	na
TATCCGGTGTCTGCTAAACT (off-target 2)d	intergenic region	na	na	na	na	na
TATCCGGTGTCTGCTAAACT (off-target 3)d	intergenic region	na	na	na	na	na
TATCCGGTGTCTGCTAAACT (off-target 4)	intergenic region	0.164	0.173	na	na	na
Estimated sequencing error frequencye				0.035
Target:ZEP_T1
DNA Sequencesa	Gene	InDel frequency (%)c
		pHsCas9 + pSgRNA	pAtCas9-NPTII + pSgRNA	pHsCas9	pAtCas9-NPTII	Wt
GCATTGGCTGCAAAGAAAAG (target)	Zep1 + Zep2b	0.683	6.01	0.141366	0.0518672	0.164876
ACAATGGATGCAAAGAAAAG (off-target 1)	intergenic region	0	0	na	na	na
GGATTGTGTGCAAAGAAAAG (off-target 2)	intergenic region	0.016	0.009	na	na	na
GCATTGATTCCAAAGAAAAG (off-target 3)	intergenic region	0.073	0.049	na	na	na
GCATTGATTACAAAGAAAAG (off-target 4)	intergenic region	0.043	0.13	na	na	na
Estimated sequencing error frequencye				0.12
Target:ZEP_T3
DNA Sequencesa	Gene	InDel frequency (%)c
		pHsCas9 + pSgRNA	pAtCas9-NPTII + pSgRNA	pHsCas9	pAtCas9-NPTII	Wt
GCATTTCACAATGAACCAGC (target)	Zep1 + Zep2b	0.067	3.254	0.0462321	0.0594295	0
GCAGATCAGAATGAACCAGC (off-target 1)	intergenic region	0	0	na	na	na
CCAGTTGACTATGAACCAGC (off-target 2)	NbS00024259g0019	0	0	na	na	na
GCATCTCAAAATGAACCAGA (off-target 3)	NbS00059385g0002	0.008	0.03	na	na	na
GCATCTCAAAATGAACCAGA (off-target 4)d	NbS00008741g0006	na	na	na	na	na
Estimated sequencing error frequencye				0.035
Notes:
a) Target and off-target sequences are indicated in 5'-3' orientation excluding PAM. In the case of off-targets single base mismatches vs. targets are colored in red
b) The target sequences were designed to match the coding sequences of both the two homologous genes in N. tabacum and N. benthamiana
c) The frequency of mutagenesis was calculated as average of the frequencies observed for each of the two homeologous genes (Frequency of mutagenesis of each gene = Mutated reads / Total reads aligned). Only InDels were scored. Wt: non infiltrated leaves.
d) Excluded sequences due to multiple PCR products detected
e) For each target, the estimated sequencing error frequency was determined as average of the frequencies of mutagenesis observed in control experiments (i.e. non infiltrate leaves and infiltrated leaves without vectors carrying the sgRNAs)
na: not applicable

## Sheet: Table S3
Table S3 Percentage of carotenoid distribution measured by LC/APCI/MS, CAS9 presence and gene KO scores in two T1 families transformed with the three constructs
	% of total carotenoids						gene KO score
	neoxanthin	violaxanthin	lutein	zeaxanthin	a- + β-carotene	Cas9 presence	LCYE1	LCYE2	ZEP1	ZEP2
WT	9.5	14.33	56.07	nd	20.1	na	0	0	0	0
L9_1	nd	nd	nd	79.19	20.81	na	96	100	46	94
L9_2	nd	nd	nd	68.94	31.06	yes	99	97	48	92
L9_3	nd	nd	nd	62.15	37.85	na	100	99	42	95
L9_4	nd	nd	1.83	76.13	22.03	yes	97	100	83	failed
L9_5	nd	nd	nd	58.17	41.83	yes	96	97	46	96
L9_6	nd	nd	nd	61.78	38.22	yes	97	100	42	46
L9_7	nd	nd	nd	76.5	23.5	yes	97	97	40	99
L9_8	nd	nd	nd	73.83	26.17	yes	96	97	33	99
L9_10	nd	nd	0.45	77.93	21.62	na	96	failed	33	92
L9_11	nd	nd	nd	61.04	38.96	yes	51	100	failed	94
L9_12	nd	nd	nd	59.97	40.03	na	92	100	84	94
L9_13	nd	nd	nd	70.87	29.13	yes	80	failed	failed	95
L9_14	nd	nd	nd	81.12	18.88	yes	97	100	40	99
L9_15	nd	nd	nd	78.96	21.04	na	97	96	35	95
L9_16	nd	nd	nd	72.03	27.97	na	100	100	75	91
L9_17	nd	nd	nd	75.26	24.74	yes	97	97	0	99
L9_18	nd	nd	nd	78.72	21.28	yes	100	100	0	failed
L9_19	nd	nd	nd	82.61	17.39	yes	100	100	failed	68
L9_20	nd	nd	nd	77.54	22.46	yes	50	100	failed	94
L9_21	nd	nd	nd	63.41	36.59	na	na	na	na	na
L9_22	nd	nd	nd	66.01	33.99	na	na	na	na	na
L9_25	nd	nd	nd	67.22	32.78	yes	94	99	0	94
L11_2	nd	67.05	nd	nd	32.95	na	88	100	88	42
L11_3	nd	36.1	nd	nd	63.9	na	96	0	36	0
L11_4	nd	39.53	nd	nd	60.47	yes	96	100	84	0
L11_5	nd	74.06	nd	nd	25.94	na	na	na	na	na
L11_6	nd	nd	nd	66.62	33.38	na	96	100	87	94
L11_7	nd	nd	nd	47.73	52.27	na	78	100	failed	95
L11_8	nd	88.51	nd	nd	11.49	na	na	na	na	na
L11_9	nd	63.62	nd	nd	36.38	na	na	na	na	na
L11_10	nd	nd	nd	48.87	51.13	yes	failed	94	failed	90
L11_11	nd	81.14	nd	nd	18.86	na	na	na	na	na
L11_13	nd	84.97	nd	nd	15.03	na	na	na	na	na
L11_14	nd	100	nd	nd	nd	na	na	na	na	na
L11_16	nd	86.02	nd	nd	13.98	na	na	na	na	na
L11_17	nd	100	nd	nd	nd	na	na	na	na	na
L11_18	nd	96.05	nd	nd	3.95	na	na	na	na	na
L11_20	nd	88.19	nd	nd	11.81	na	na	na	na	na
L11_21	nd	67.7	nd	nd	32.3	na	na	na	na	na
L11_22	nd	63.81	nd	nd	36.19	na	na	na	na	na
Carotenoid levels were measured by LC/APCI/HRMS, relatively quantified as Fold-IS (Internal Standard, DL-α-tocopherol acetate). The percentage of each carotenoid contribution to the total is shown. Cas9 presence was scored via PCR. Gene KO score was measured using the ICE tool. The higher the KO score, the higher the probability that the protein is functionally knocked out). nd: not detected. na:…

## Sheet: Table  S4
Table S4 Whole genome resequencing of the HZ-9 and HZ-11 mutants
chr	from	to	target	INDELS
				Wt	HZ-9	HZ-11
On target
NbLab360C16	9065864	9065943	Lcye1 (NbL16g02350)	0	-2/-2	-1/+1
NbLab360C10	9791450	9791529	Lcye2 (NbL10g02230)	0	-1/-1	-1/-1
NbLab360C12	127484435	127484496	Zep1 (NbL12g21160)	0	-9/-9	+1/-4
NbLab360C02	51813703	51813764	Zep2 (NbL02g05860)	0	-5/-5	+2/+2
Off-target [3 mismatches]
NbLab360C01	69074861	69074922	NbL01g17240:Nicotiana tomentosiformis siroheme synthase (LOC104116919)	0	0	0
NbLab360C02	103504817	103504878	intergenic	0	0	0
NbLab360C02	104722514	104722575	intergenic	0	0	0
NbLab360C02	28551508	28551569	intergenic	0	0	0
NbLab360C02	49710339	49710400	intergenic	0	0	0
NbLab360C02	50099910	50099971	intergenic	0	0	0
NbLab360C02	97116580	97116641	intergenic	0	0	0
NbLab360C03	41510328	41510389	intergenic	0	0	0
NbLab360C03	82489192	82489253	intergenic	-1/-1	-1/-1	-1/-1
NbLab360C04	81439333	81439394	intergenic	-1/-1	-1/-1	-1/-1
NbLab360C07	20909383	20909444	intergenic	0	0	0
NbLab360C08	24288823	24288884	intergenic	+1/+1	+1/+1	+1/+1
NbLab360C11	86442331	86442392	NbL11g14510:Nicotiana attenuata translocase of chloroplast 120, chloroplastic-like (LOC109212899), transcript variant X2	0	0	0
NbLab360C12	28738251	28738312	NbL12g05570:Nicotiana sylvestris ubiquitin receptor RAD23d-like (LOC104230603), transcript variant X1	0	0	0
NbLab360C14	26566273	26566334	NbL14g04920:Nicotiana tomentosiformis siroheme synthase (LOC104116919)	0	0	0
NbLab360C15	1391	1452	intergenic	0	0	0
NbLab360C15	18466649	18466710	intergenic	0	0	0
NbLab360C15	50977538	50977599	intergenic	0	0	0
NbLab360C16	11009930	11009991	NbL16g02930:Nicotiana tabacum polygalacturonase-like (LOC107794859)	0	0	0
NbLab360C17	181245248	181245309	NbL17g28080:Nicotiana tabacum myosin-11-like (LOC107800630)	0	0	0
NbLab360C18	53179752	53179813	intergenic	0	0	0
NbLab360C19	129693948	129694102	intergenic	0	0	0

## Sheet: Table S5
Table S5 (a) Carotenoid (µg/g DW) and ABA (ng/g DW) contents of T2 progenies derived from HZ-9 and HZ-11. Asteriks indicate significant variations in an ANOVA plus Tukey's t-test between HZ lines and WT (** p ≤ 0.01). (b) Gene KO scores in the same lines, calculated with ICE.
a	WT		HZ-9		HZ-11
Genotype			lcye1lcye2 zep2		lcye1lcye2 zep1zep2
	AVG	ST DEV	AVG	ST DEV	AVG	ST DEV
zeaxanthin			303.29	17.05	350.28	11.45
neoxanthin	12.09	3.13
violaxanthin	128.55	12.69
lutein	314.08	26.93
α-carotene	7.75	0.77	8.46	1.53	8.09	0.18
β-carotene	189.42	15.93	218.37	28.21	221.78	12.34
total carotenoids	651.9	44.9409	530.1	12.86	580.1**	18.57
ABA	166.44	4.16	35,51**	4.92	18,5**	0.86
b	Gene KO score
	Lcye1	Lcye2	Zep1	Zep2
HZ-9_1	100	91	38	98
HZ-9_2	100	100	43	100
HZ-9_3	100	100	31	88
HZ-9_4	89	91	31	93
HZ-11_1	93	91	100	98
HZ-11_2	94	100	89	98
HZ-11_3	100	100	90	98
HZ-11_4	100	100	90	98

## Sheet: Table S6
Table S6 Immunotitration of photosynthetic subunits in thylakoid membranes. Amounts of Chl loaded: 0.15 - 0.30 - 0.45 µg / each genotype. The abundance of each subunit in mutant is expressed as a percentage of the corresponding content in the wild type. Data are expressed as mean ± stdev, n = 3. Values marked with different letters are significantly different from each other within the lane (ANOV…
	WT	HZ-9 (lcye1lcye2zep2)	HZ-11 (lcy1lcy2zep1zep2)
PsaA/CP47	100 ± 6	65 ± 7*	60 ± 23*
Lhcb1/CP47	100 ± 21	46 ± 19*	51 ± 7*
Lhcb4/CP47	100 ± 28	93 ± 23	112 ± 14
ATPase/CP47	100 ± 34	99 ± 14	101 ± 28
Cyt b6/CP47	100 ± 15	109 ± 38	82 ± 16
